# Supplementary material for: A systematic evaluation of the performance and properties of the UK Biobank Polygenic Risk Score (PRS) Release
Source: PLoS One. 2024 Sep 18;19(9):e0307270. doi: 10.1371/journal.pone.0307270 (PMC11410272; doi:10.1371/journal.pone.0307270)
Supplement: S1 Table — (XLSX) [file pone.0307270.s002.xlsx]

## Sheet: S1 Phenotype definitions
Trait	UKB PRS Release Trait code	Disease/QT	PRS(s) in UKB PRS Release	ICD-10 code	UKB field	Other requirements for UKB, in addition to Hospital Episode Statistic (HES) report with specified ICD-10 code	Other requirements for other cohorts
Age-related macular degeneration	AMD	Disease	Standard + Enhanced	H35.3		Self-reported macular degeneration (UKB code 1528 in field 20002), self-reported macular degeneration in eye questionnaire (UKB code 5 in field 6148). Primary care codes: F425., F4250, F4251, F4252, XE15x, XE18j. Cases must have developed macular degeneration after the age of 50, individuals with macular degeneration prior to this were excluded as controls.	eMERGE-1, eMERGE-2, eMERGE-3: CASE_CONTROL_AMD
Alzheimer's disease	AD	Disease	Standard + Enhanced	F00, G30		Self-reported dementia/Alzheimer's/cognitive impairment (UKB code 1263 in field 20002).
Asthma	AST	Disease	Standard + Enhanced	J45, J46		Self-reported asthma (UKB code 1111 in field 20002), or value 8 ("Asthma") in UKB field 6152 ("Blood clot, DVT, bronchitis, emphysema, asthma, rhinitis, eczema, allergy diagnosed by doctor").	eMERGE-1, eMERGE-2, eMERGE-3, eMERGE4: CASE_CONTROL_ASTHMA
Atrial fibrillation	AF	Disease	Standard + Enhanced	I48		Self-reported atrial fibrillation (UKB code 1471 in field 20002).	100KGP: I48 (ICD10)
Bipolar disorder	BD	Disease	Standard + Enhanced	F31		Self-reported mania/bipolar disorder/manic depression (UKB code 1291 in field 20002), or code 1 or 2 ("Bipolar I disorder", "Bipolar II disorder") in UKB field 20126 ("Bipolar and major depression status").
Bowel cancer	CRC	Disease	Standard + Enhanced	C18, C19, C20		Small intestine/small bowel cancer, large bowel cancer/colorectal cancer, colon cancer/sigmoid cancer or rectal cancer as reported by Cancer Registry or HES (ICD10 codes C18, C19, C20; ICD9 codes 153, 154). Self-reported cancers (UKB codes 1019, 1020, 1022, 1023 in field 20001) without a health record of bowel cancer were excluded from analyses.	100KGP: C18, C19, C20 (ICD10)
Breast cancer	BC	Disease	Standard + Enhanced	C50		Invasive breast cancer as reported by Cancer Registry or HES (ICD10 code C50, ICD9 code 174). Self-reported cancers (UKB code 1002 in field 20001) without a health record report of invasive breast cancer were excluded from analyses. Males set to 'missing' for GWAS and PRS evaluation.	100KGP: C50 (ICD10) MEC: STATUS (case/control) DRIVE: status (case/control) ROOT: status (case/control)
Cardiovascular disease	CVD	Disease	Standard + Enhanced	G45,I20-I25,I63-I64		ICD9: 410-414,434,436 and 42979, self-reported heart attack, angina, ischaemic stroke or transient ischaemic attack (UKB codes 1075, 1074, 1082, 1583 in field 20002; codes 1,2,3 in field 6150), self-report cardiovascular procedures (UKB codes 1070, 1071, 1105, 1109, 1095 and 1514 in field 20004) and cardiovascular procedures in hospital records (OPCS-4 codes K40-K46, K47.1, K49-K50, K75). ICD10 c…	100KGP: G45,I20-I25,I63-I64 (ICD10) MEC: Heart attack or stroke (self-reported) MESA: Myocardial infarction, angina pectoris, coronary revascularization, stroke, all coronary heart disease, transient ischaemic attack and stroke
Coeliac disease	CED	Disease	Standard + Enhanced	K90.0		Self-reported malabsorption or coeliac disease (UKB code 1456 in field 20002).
Coronary artery disease	CAD	Disease	Standard + Enhanced	I21, I22, I23, I24.1, I25.2		ICD9: 410-412 and 42979, OPCS-4 codes (K40.1–40.4, K41.1–41.4, K45.1–45.5,K49.1–49.2, K49.8–49.9, K50.2, K75.1–75.4, K75.8–75.9), self-reported heart attack (UKB codes 1075 in field 20002; code 1 in field 6150) and self-reported coronary angioplasty (ptca) or coronary artery bypass graft (UKB codes 1070 and 1095 in field 20004). ICD10 codes were obtained both from hospital records and death recor…	100KGP: I21, I22, I23, I24.1, I25.2 (ICD10). OPSC-4 codes (K40.1–40.4, K41.1–41.4, K45.1–45.5,K49.1–49.2, K49.8–49.9, K50.2, K75.1–75.4, K75.8–75.9) ARIC: MI [myocardial infarction, heart attack], fatal CHD [coronary heart disease], or revascularization procedure by December 31, 2004
Crohn's disease	CD	Disease	Standard + Enhanced	K50, M07.4, M09.1		Self-reported Crohn's disease (UKB code 1462 in field 20002).
Epithelial ovarian cancer	EOC	Disease	Standard + Enhanced	C56		Primary malignant epithelial ovarian cancers, as reported by Cancer Registry linkage (ICD10 code C56; cancers with mucinous, borderline, other non-epithelial or unspecified histology were excluded from analyses). Self-reported cancers without a Cancer Registry report were also excluded. Female only.	100KGP: C56 (ICD10)
Hypertension	HT	Disease	Standard + Enhanced	I10, I15		Self-reported hypertension or essential hypertension (UKB codes 1065, 1072 in field 20002).	100KGP: I10, I15 (ICD10) ARIC: systolic blood pressure >=140 or diastolic blood pressure >=90 or took blood pressure lowering medications in previous 2 weeks (hypert05) IPM: hypertension OLA: elevated blood pressure or antihypertension medication use (ELEVATED_BP_PLUSMEDS)
Ischaemic stroke	ISS	Disease	Standard + Enhanced	I63, I64		Self-reported ischaemic stroke (UKB code 1583 in field 20002).	MEC: stroke reported at baseline (STROKE)
Melanoma	MEL	Disease	Standard + Enhanced	C43		Malignant melanoma as reported by Cancer Registry or HES (ICD10 code C43; ICD9 code 172). Self-reported melanoma (UKB code 1059 in field 20001) without a health record of malignant melanoma were excluded from analyses.
Multiple sclerosis	MS	Disease	Standard + Enhanced	G35		Self-reported multiple sclerosis (UKB code 1261 in field 20002).
Osteoporosis	OP	Disease	Standard + Enhanced	M80, M81, M82		Self-reported osteoporosis (UKB code 1309 in field 20002).	100KGP: M80, M81, M82 (ICD 10)
Parkinson's disease	PD	Disease	Standard + Enhanced	G20		Self-reported Parkinson's disease (UKB code 1262 in field 20002).
Primary open angle glaucoma	POAG	Disease	Standard + Enhanced	H40.1, H40.9		Self-reported glaucoma (UKB code 1277 in field 20002) or code 2 ("Glaucoma") in UKB field 6148 ("Eye problems/disorders"). Exclusion of individuals with ICD-10 code H40.0 (suspected glaucoma).	100KGP: H40.1, H40.9 (ICD10)
Prostate cancer	PC	Disease	Standard + Enhanced	C61		Prostate cancer as reported by Cancer Registry or HES (ICD10 code C61; ICD9 code 185). Self-reported prostate cancer (UKB code 1044 in field 20001) without a health record of prostate cancer were excluded from analyses. Male only.	100KGP: C61 (ICD10)
Psoriasis	PSO	Disease	Standard + Enhanced	L40, L41		Self-reported psoriasis (UKB code 1453 in field 20002), or HES ICD9 code 696.
Rheumatoid arthritis	RA	Disease	Standard + Enhanced	M05, M06, M08.0		Self-reported rheumatoid arthritis (UKB code 1464 in field 20002).
Schizophrenia	SCZ	Disease	Standard + Enhanced	F20		Self-reported schizophrenia (UKB code 1289 in field 20002).
Systemic lupus erythematosus	SLE	Disease	Standard + Enhanced	M32		Self-reported systemic lupus erythematosis (UKB code 1381 in field 20002).
Type 1 diabetes	T1D	Disease	Standard + Enhanced			ICD10 codes for diabetes are ambiguous for determining T1D status (e.g someone might have an E10 (insulin-dependent) code due to progression of T2D). We therefore used a decision tree approach to define diabetes phenotypes. For prevalent cases, as a first step the decision tree approach previously described in Eastwood et al 2016 [PMID:27631769] was used to group individuals into different catego…
Type 2 diabetes	T2D	Disease	Standard + Enhanced	E11		For prevalent cases, as a first step a decision tree approach previously described in Eastwood et al 2016 [PMID:27631769] was used to group individuals into different categories of likelihod of T1D or T2D. For individuals with GP data, we defined as likely T2D if they only had diagnosis codes mapping unambiguously to E11 (ICD10) or if any code mapping to E10 (ICD10) was present more than one year…	100KGP: E11 (ICD10 codes) OLA: Fasting plasma glucose >= 126 mg/dL, 2-hour-postload plasma glucose >= 200 mg/dL, HbA1c >= 6.5% or use of antihyperglycemic medications
Ulcerative colitis	UC	Disease	Standard + Enhanced	K51, M07.5, M09.2		Self-reported ulcerative colitis (UKB code 1463 in field 20002).
Venous thromboembolic disease	VTE	Disease	Standard + Enhanced	I81, I82, I26, O22.3, O87.1, O08.2		Self-reported venous thromboembolic disease, or HES ICD9 codes 453, 4532, 4538, 6714 or 4151, or deep venous thrombosis (DVT) or pulmonary embolism +/- DVT (UKB codes 1068, 1094, 1093 in field 20002), or Operative Procedure code (OPCS4) L90, L96 or L041.	eMERGE-2/3/5/6: Case - control status: Venous thromboembolism (CASE_CONTROL_VTE)
Age at menopause	AAM	QT	Standard + Enhanced		3581	Analyses were restricted to females who reported having been through the menopause (UKB field 2724), who reported not having had a menstrual period in the last 12 months (UKB field 3700), did not report a hysterectomy (UKB field 3591), bilateral oophorectomy (UKB field 2834), or beginning hormone replacement therapy (UK field 3536) prior to, or within one year of, their reported age at menopause.…
Apolipoprotein A1	APOEA	QT	Enhanced only		30630
Apolipoprotein B	APOEB	QT	Enhanced only		30640
Body mass index	BMI	QT	Standard + Enhanced		21001
Calcium	CAL	QT	Enhanced only		30680
Docosahexaenoic acid	DOA	QT	Enhanced only		23450
Estimated bone mineral density T-score	EBMDT	QT	Standard + Enhanced		77, 78, 4106, 4125, 4138, 4143	Overall values were calculated as the mean of left and right foot where available (UKB fields 4106, 4125, 4138, 4143), or overall measure (UKB fields 77, 78) where given. Further cleaning was performed, using QC parameters described in Kemp et al 2017 [PMID:28869591] based on Broadband Ultrasound Attenuation (BUA; UKB fields 4141, 4146, 4101, 4120, 3085, 3144) and Speed Of Sound (SOS; UKB fields …
Estimated glomerular filtration rate (creatinine based)	EGCR	QT	Enhanced only		30700	Filtration rate is calculated based on a formula published in Levey et al 2006 [PMID:16908915] sex: female=1; male=0 ancestry: African=1; other=0 GFR in mL/min per 1.73 m2 = 175 * (serum creatinine umol/L / 88.4)^ -1.154 * age_at_assessment^-0.203 * (ancestry*1.212) * (sex*0.742)
Estimated glomerular filtration rate (cystatin based)	EGCY	QT	Enhanced only		30720	Filtration rate is calculated based on a formula published in Grubb et al 2012 [PMID:22121923] sex: female=1; male=0 GFR = 86.49*(Cystatin C serum mg/l)^-1.686 * (sex*0.948)
Glycated haemoglobin	HBA1C	QT	Standard + Enhanced		30750	Individuals with type 1 or type 2 diabetes, or ambiguous cases as defined above, were excluded
Height	HEIGHT	QT	Standard + Enhanced		50
High density lipoprotein cholesterol	HDL	QT	Standard + Enhanced		30760
Intraocular pressure	IOP	QT	Standard + Enhanced		5262, 5254	Calculated as the mean of the right and left IOP values. Individuals with IOP <5 mmHg or >60 mmHg were removed.
Low density lipoprotein cholesterol	LDL	QT	Standard + Enhanced		30780	Individuals excluded if on statin medication based on self-report questionnaire (Either responded "Cholesterol lowering medication" in fields 6177 and 6153, or by specifying it in field 20003). LDL measurements for UKB are in mmol/L.	LDL measurements for ARIC are in mmol/L. LDL measurements for MEC, JHS, and OLA have been converted from mg/dL to mmol/L, in order to match UKB and ARIC.
Omega-3 fatty acids	OTFA	QT	Enhanced only		23444
Omega-6 fatty acids	OSFA	QT	Enhanced only		23445
Phosphatidylcholines	PDCL	QT	Enhanced only		23437
Phosphoglycerides	PHG	QT	Enhanced only		23434
Polyunsaturated fatty acids	PFA	QT	Enhanced only		23446
Remnant cholesterol (Non-HDL, Non-LDL cholesterol)	RMNC	QT	Enhanced only		23402
Resting heart rate	RHR	QT	Standard + Enhanced		102
Sphingomyelins	SGM	QT	Enhanced only		23438
Total cholesterol	TCH	QT	Standard + Enhanced		23400
Total fatty acids	TFA	QT	Enhanced only		23442
Total triglycerides	TTG	QT	Standard + Enhanced		23407
