# Supplementary material for: A systematic evaluation of the performance and properties of the UK Biobank Polygenic Risk Score (PRS) Release
Source: PLoS One. 2024 Sep 18;19(9):e0307270. doi: 10.1371/journal.pone.0307270 (PMC11410272; doi:10.1371/journal.pone.0307270)
Supplement: S2 Table — (XLSX) [file pone.0307270.s003.xlsx]

## Sheet: S2 Evaluation cohorts
			European ancestries		South Asian ancestries		African ancestries		East Asian ancestries
Trait name	Trait type	Cohort	Cases (or QT n)	Controls	Cases (or QT n)	Controls	Cases (or QT n)	Controls	Cases (or QT n)	Controls
Atrial fibrillation	Disease	100KGP	843	29037
Bowel cancer	Disease	100KGP	1517	15512
Breast cancer	Disease	100KGP	2208	8467	118	1179	114	269
Cardiovascular disease	Disease	100KGP	1766	28206	149	2706
Coronary artery disease	Disease	100KGP	824	29643
Epithelial ovarian cancer	Disease	100KGP	283	8467
Hypertension	Disease	100KGP	4994	23184	358	2408	218	766
Ischaemic stroke	Disease	100KGP	207	30482
Osteoporosis	Disease	100KGP	297	30097
Primary open angle glaucoma	Disease	100KGP	230	30324
Prostate cancer	Disease	100KGP	584	7045				249
Type 2 diabetes	Disease	100KGP	1565	28570	240	2566		963
Age-related macular degeneration	Disease	UKB	1972	95156	209	9277	146	9264
Alzheimer's disease	Disease	UKB	328	97280
Asthma	Disease	UKB	13645	83963	1551	7991	1396	8080	318	2546
Atrial fibrillation	Disease	UKB	5252	92356	313	9229	233	9243
Bipolar disorder	Disease	UKB	811	96797			119	9357
Bowel cancer	Disease	UKB	1520	95996			102	9368
Breast cancer	Disease	UKB	3076	42553	208	4215	204	5297
Cardiovascular disease	Disease	UKB	12935	84673	1912	7630	989	8487	195	2669
Coeliac disease	Disease	UKB	691	96917
Coronary artery disease	Disease	UKB	6090	91518	1061	8481	318	9158
Crohn's disease	Disease	UKB	562	97046
Epithelial ovarian cancer	Disease	UKB	167	53022
Hypertension	Disease	UKB	34004	63604	4119	5423	4326	5150	837	2027
Ischaemic stroke	Disease	UKB	1125	81226	153	9392	170	9310
Melanoma	Disease	UKB	943	96314
Multiple sclerosis	Disease	UKB	466	97142
Osteoporosis	Disease	UKB	3336	79015	306	9239	173	9307
Parkinson's disease	Disease	UKB	531	97077
Primary open angle glaucoma	Disease	UKB	1542	80253	272	9185	396	8973
Prostate cancer	Disease	UKB	2250	41818	106	4994	301	3653
Psoriasis	Disease	UKB	1767	95841	151	9391
Rheumatoid arthritis	Disease	UKB	2087	95521	268	9274	218	9258
Schizophrenia	Disease	UKB	273	97335
Systemic lupus erythematosus	Disease	UKB	201	97407
Type 1 diabetes	Disease	UKB	97	96737
Type 2 diabetes	Disease	UKB	5844	75899	2416	6877	1469	7808	280	2553
Ulcerative colitis	Disease	UKB	1155	96453	136	9406
Venous thromboembolic disease	Disease	UKB	3455	94153	200	9342	323	9153
Age at menopause	QT	UKB	20011		1639		1565		675
Apolipoprotein A1	QT	UKB	85010		8253		8197		2469
Apolipoprotein B	QT	UKB	92821		8984		8824		2703
Body mass index	QT	UKB	97242		9311		9332		2849
Calcium	QT	UKB	85537		8272		8240		2490
Docosahexaenoic acid	QT	UKB	24081		2348		2238		669
Estimated bone mineral density T-score	QT	UKB	94871		9042		8217		2766
Estimated glomerular filtration rate (creatinine based)	QT	UKB	93236		9059		8893		2724
Estimated glomerular filtration rate (cystatin based)	QT	UKB	93267		9057		8895		2726
Glycated haemoglobin	QT	UKB	88500		7200		6900		2545
High density lipoprotein cholesterol	QT	UKB	85512		8262		8239		2488
Height	QT	UKB	97341		9322		9352		2852
Intraocular pressure	QT	UKB	25777		4467		4617		1026
Low density lipoprotein cholesterol	QT	UKB	76717		6363		7375		2380
Omega 3 fatty acids	QT	UKB	24081		2348		2238		669
Omega 6 fatty acids	QT	UKB	24081		2348		2238		669
Phosphatidylcholines	QT	UKB	24081		2348		2238		669
Phosphoglycerides	QT	UKB	24081		2348		2238		669
Polyunsaturated fatty acids	QT	UKB	24081		2348		2238		669
Remnant cholesterol	QT	UKB	24100		2349		2241		670
Resting heart rate	QT	UKB	92573		9313		9338		2763
Sphingomyelins	QT	UKB	24081		2348		2238		669
Total cholesterol	QT	UKB	24100		2349		2241		670
Total fatty acids	QT	UKB	24081		2348		2238		669
Total triglycerides	QT	UKB	24100		2349		2241		670
