# Supplementary material for: A systematic evaluation of the performance and properties of the UK Biobank Polygenic Risk Score (PRS) Release
Source: PLoS One. 2024 Sep 18;19(9):e0307270. doi: 10.1371/journal.pone.0307270 (PMC11410272; doi:10.1371/journal.pone.0307270)
Supplement: S3 Table — (XLSX) [file pone.0307270.s004.xlsx]

## Sheet: S3 Performance (disease)
Trait name	Model	PRS type	Cohort name	Ancestry	Number of samples	Cases	Controls	Sex	Source	AUC	95% CI lower bound	95% CI upper bound	Odds ratio per 1 SD PRS	95% CI lower bound	95% CI upper bound	Hazard ratio per 1 SD PRS	95% CI lower bound	95% CI upper bound	Hazard ratio for top 3% of PRS	95% CI lower bound	95% CI upper bound	Hazard ratio for top 5% of PRS	95% CI lower bound	95% CI upper bound	Hazard ratio for top 10% of PRS	95% CI lower bound	95% CI upper bound	Odds ratio for top 3% of PRS	95% CI lower bound	95% CI upper bound	Odds ratio for top 5% of PRS	95% CI lower bound	95% CI upper bound	Odds ratio for top 10% of PRS	95% CI lower bound	95% CI upper bound
Alzheimer's disease	PRS_only	Standard_PRS	UKB	European	97608	328	97280	both	Genomics	0.688661	0.657843	0.719479	1.95372	1.78335	2.14036	1.98127	1.8089	2.17007	8.16037	5.53856	12.0233	6.07489	4.20698	8.77215	4.83558	3.44635	6.7848	6.61779	4.94171	8.86234	5.21482	3.99796	6.80205	4.64503	3.69182	5.84436
Alzheimer's disease	PRS+Age+Sex	Standard_PRS	UKB	European	97608	328	97280	both	Genomics	-	-	-	1.98254	1.80718	2.17492	1.97903	1.80679	2.1677	8.12283	5.51285	11.9685	6.06158	4.19768	8.75312	4.81285	3.4301	6.75302	6.87971	5.11912	9.2458	5.33768	4.08251	6.97877	4.73197	3.75545	5.96243
Atrial fibrillation	PRS_only	Standard_PRS	UKB	European	97608	5252	92356	both	Genomics	0.645216	0.637583	0.652849	1.77142	1.71917	1.82526	1.75757	1.70801	1.80857	3.59338	3.21092	4.02139	3.16154	2.86351	3.49059	2.59749	2.38199	2.83249	3.40719	3.06925	3.78234	3.10893	2.85163	3.38946	2.69614	2.51581	2.88941
Atrial fibrillation	PRS+Age+Sex	Standard_PRS	UKB	European	97608	5252	92356	both	Genomics	-	-	-	1.81687	1.76131	1.87418	1.76609	1.71623	1.8174	3.622	3.23647	4.05346	3.14555	2.849	3.47296	2.5885	2.37374	2.82269	3.72809	3.33909	4.16241	3.311	3.024	3.62524	2.83042	2.63377	3.04176
Atrial fibrillation	PRS_only	Standard_PRS	UKB	South Asian	9542	313	9229	both	Genomics	0.621361	0.590373	0.652348	1.54755	1.37907	1.73662	1.55446	1.38704	1.7421	2.11449	1.28077	3.49093	2.38336	1.59705	3.55683	1.86739	1.31469	2.65245	2.29116	1.43336	3.66234	2.76018	1.94029	3.92653	2.20832	1.6528	2.95055
Atrial fibrillation	PRS+Age+Sex	Standard_PRS	UKB	South Asian	9542	313	9229	both	Genomics	-	-	-	1.57133	1.39628	1.76831	1.54712	1.38165	1.7324	2.06426	1.24987	3.40929	2.31824	1.55275	3.46112	1.86778	1.31491	2.65312	2.30118	1.42098	3.72661	2.77168	1.92748	3.98562	2.27559	1.69069	3.06283
Atrial fibrillation	PRS_only	Standard_PRS	UKB	African	9476	233	9243	both	Genomics	0.548482	0.512892	0.584072	1.19501	1.06261	1.34391	1.18566	1.05615	1.33106	1.77524	0.98251	3.20757	1.66264	0.999852	2.76479	1.23745	0.791806	1.93392	2.11643	1.21662	3.68174	1.92209	1.21555	3.03931	1.39341	0.948932	2.04607
Atrial fibrillation	PRS+Age+Sex	Standard_PRS	UKB	African	9476	233	9243	both	Genomics	-	-	-	1.1949	1.06033	1.34655	1.1843	1.05467	1.32987	1.82869	1.01139	3.30647	1.70523	1.02501	2.83688	1.23281	0.788812	1.92673	2.1199	1.20033	3.74397	1.99974	1.25095	3.19672	1.43758	0.972359	2.12538
Age-related macular degeneration	PRS_only	Standard_PRS	UKB	European	97128	1972	95156	both	Genomics	0.59612	0.58299	0.609251	1.42721	1.36713	1.48993	1.43556	1.37549	1.49826	3.12976	2.59997	3.7675	2.75338	2.33746	3.2433	2.21754	1.92106	2.55979	3.00524	2.54776	3.54487	2.69033	2.34197	3.09051	2.24712	2.00668	2.51636
Age-related macular degeneration	PRS+Age+Sex	Standard_PRS	UKB	European	97128	1972	95156	both	Genomics	-	-	-	1.44576	1.38383	1.51045	1.43625	1.37613	1.49899	3.14059	2.60889	3.78064	2.76799	2.34979	3.26062	2.22525	1.92771	2.56872	3.13614	2.64796	3.71431	2.7983	2.42868	3.22418	2.32163	2.06919	2.60486
Age-related macular degeneration	PRS_only	Standard_PRS	UKB	South Asian	9486	209	9277	both	Genomics	0.554969	0.51316	0.596777	1.20219	1.05572	1.36899	1.23319	1.08356	1.40348	2.22068	1.12987	4.3646	2.37203	1.35945	4.13881	2.4822	1.57709	3.90677	1.82543	0.983031	3.3897	1.93443	1.19592	3.12898	2.10933	1.47952	3.00723
Age-related macular degeneration	PRS+Age+Sex	Standard_PRS	UKB	South Asian	9486	209	9277	both	Genomics	-	-	-	1.22844	1.07617	1.40225	1.23182	1.08254	1.40168	2.21257	1.12544	4.34983	2.33287	1.33664	4.07161	2.44538	1.55311	3.85025	1.93112	1.02552	3.63642	2.14468	1.31087	3.50887	2.415	1.67895	3.47373
Age-related macular degeneration	PRS_only	Standard_PRS	UKB	African	9410	146	9264	both	Genomics	0.528506	0.480805	0.576206	1.12368	0.959096	1.31651	1.10791	0.949774	1.29238	2.2123	1.06454	4.59756	2.00882	1.06345	3.79459	1.29576	0.716681	2.34275	2.42162	1.25995	4.65437	2.21173	1.28569	3.80476	1.3536	0.831836	2.20262
Age-related macular degeneration	PRS+Age+Sex	Standard_PRS	UKB	African	9410	146	9264	both	Genomics	-	-	-	1.11316	0.950892	1.30311	1.10534	0.947548	1.28942	2.21295	1.06371	4.60387	1.98953	1.05196	3.76272	1.28491	0.709957	2.32549	2.23294	1.14722	4.34615	2.05721	1.18316	3.57693	1.263	0.770704	2.06974
Asthma	PRS_only	Standard_PRS	UKB	European	97608	13645	83963	both	Genomics	0.615166	0.610073	0.620259	1.52511	1.4965	1.55426	1.47881	1.45363	1.50442	2.43133	2.25002	2.62724	2.2663	2.12165	2.42081	2.00697	1.89869	2.12143	2.61651	2.41067	2.83994	2.47605	2.31872	2.64405	2.24145	2.13199	2.35652
Asthma	PRS+Age+Sex	Standard_PRS	UKB	European	97608	13645	83963	both	Genomics	-	-	-	1.52674	1.49808	1.55595	1.48791	1.46257	1.51369	2.46377	2.27999	2.66236	2.29991	2.15304	2.4568	2.02674	1.91736	2.14235	2.62188	2.41549	2.84592	2.47911	2.32148	2.64743	2.24441	2.13474	2.3597
Asthma	PRS_only	Standard_PRS	UKB	East Asian	2864	318	2546	both	Genomics	0.57468	0.540587	0.608773	1.30927	1.16056	1.47704	1.29739	1.15938	1.45183	2.09031	1.19639	3.65216	1.33503	0.783083	2.27602	1.97307	1.34561	2.8931	1.87398	1.07463	3.26794	1.15238	0.693228	1.91565	1.86964	1.34669	2.59568
Asthma	PRS+Age+Sex	Standard_PRS	UKB	East Asian	2864	318	2546	both	Genomics	-	-	-	1.317	1.16699	1.4863	1.29871	1.1601	1.45388	2.09427	1.19824	3.66031	1.33518	0.783149	2.27633	2.00812	1.36863	2.94643	1.9088	1.09278	3.33417	1.14656	0.689089	1.90774	1.89812	1.36569	2.63811
Asthma	PRS_only	Standard_PRS	UKB	South Asian	9542	1551	7991	both	Genomics	0.6008	0.585397	0.616204	1.46878	1.38478	1.55787	1.41998	1.34697	1.49695	1.97577	1.55714	2.50696	1.90537	1.55854	2.32937	1.85312	1.573	2.18311	2.31495	1.78881	2.99583	2.19774	1.78894	2.69995	2.22081	1.90552	2.58828
Asthma	PRS+Age+Sex	Standard_PRS	UKB	South Asian	9542	1551	7991	both	Genomics	-	-	-	1.47039	1.3861	1.55982	1.42062	1.3476	1.49759	2.01134	1.58477	2.55273	1.92311	1.57286	2.35137	1.87277	1.58956	2.20643	2.30493	1.77924	2.98595	2.18902	1.78045	2.69134	2.22053	1.90419	2.58942
Asthma	PRS_only	Standard_PRS	UKB	African	9476	1396	8080	both	Genomics	0.559885	0.543505	0.576265	1.21245	1.14753	1.28104	1.20152	1.14221	1.2639	1.54793	1.17836	2.0334	1.47594	1.17537	1.85337	1.31373	1.09056	1.58257	1.6729	1.25711	2.22621	1.58984	1.26525	1.99769	1.42037	1.19476	1.68858
Asthma	PRS+Age+Sex	Standard_PRS	UKB	African	9476	1396	8080	both	Genomics	-	-	-	1.20775	1.14292	1.27626	1.19443	1.13555	1.25636	1.52459	1.16031	2.00325	1.44401	1.14965	1.81374	1.2944	1.0744	1.55945	1.63639	1.22776	2.18103	1.55572	1.23661	1.95717	1.40208	1.17838	1.66826
Bipolar disorder	PRS_only	Standard_PRS	UKB	European	97608	811	96797	both	Genomics	0.628005	0.608486	0.647523	1.56734	1.46688	1.67468	1.56784	1.46804	1.67443	3.21415	2.39704	4.30979	3.00723	2.32986	3.88153	2.49634	1.9948	3.12398	2.90663	2.25364	3.74881	2.80179	2.27398	3.45211	2.42968	2.04976	2.88001
Bipolar disorder	PRS+Age+Sex	Standard_PRS	UKB	European	97608	811	96797	both	Genomics	-	-	-	1.56428	1.46385	1.67161	1.5622	1.46252	1.66868	3.21527	2.39787	4.31131	3.0118	2.3334	3.88744	2.48858	1.98859	3.11427	2.90205	2.24974	3.74349	2.79801	2.27065	3.44785	2.41955	2.04106	2.86822
Bipolar disorder	PRS_only	Standard_PRS	UKB	African	9476	119	9357	both	Genomics	0.546093	0.492753	0.599433	1.14934	0.974032	1.3562	1.1514	0.975946	1.35839	0.767089	0.232679	2.52891	1.55719	0.75344	3.21836	1.2903	0.703247	2.36741	0.832263	0.262938	2.63432	1.75834	0.914004	3.38267	1.50841	0.898676	2.53185
Bipolar disorder	PRS+Age+Sex	Standard_PRS	UKB	African	9476	119	9357	both	Genomics	-	-	-	1.15057	0.97529	1.35736	1.15133	0.976873	1.35693	0.749996	0.227314	2.47452	1.51273	0.731256	3.12934	1.27055	0.692351	2.33163	0.835509	0.26389	2.64532	1.75722	0.913054	3.38188	1.50828	0.898501	2.53189
Crohn's disease	PRS_only	Standard_PRS	UKB	European	97608	562	97046	both	Genomics	0.694077	0.672609	0.715546	2.14455	1.96317	2.34269	2.13933	1.96005	2.335	4.36556	3.203	5.95007	3.64731	2.75146	4.83483	3.37362	2.63927	4.31229	4.37737	3.37693	5.67421	3.7709	3.01014	4.72392	3.95443	3.29899	4.74009
Crohn's disease	PRS+Age+Sex	Standard_PRS	UKB	European	97608	562	97046	both	Genomics	-	-	-	2.14478	1.96342	2.3429	2.14079	1.96098	2.33708	4.37915	3.21284	5.96883	3.65323	2.75586	4.8428	3.36424	2.63186	4.30042	4.37726	3.3768	5.67414	3.77133	3.01045	4.72452	3.9584	3.30222	4.74498
Coeliac disease	PRS_only	Standard_PRS	UKB	European	97608	691	96917	both	Genomics	0.804511	0.786936	0.822085	2.27019	2.16409	2.38149	2.22088	2.12246	2.32387	22.2885	16.2961	30.4845	18.7801	13.8788	25.4123	13.6167	10.1483	18.2703	11.0448	9.24811	13.1907	10.4414	8.90066	12.2489	9.32083	8.01747	10.8361
Coeliac disease	PRS+Age+Sex	Standard_PRS	UKB	European	97608	691	96917	both	Genomics	-	-	-	2.26711	2.16101	2.37842	2.22674	2.12804	2.33001	22.594	16.5176	30.9059	18.9571	14.0086	25.6535	13.6787	10.1943	18.3541	11.0439	9.2435	13.195	10.4187	8.87884	12.2257	9.28617	7.98646	10.7974
Bowel cancer	PRS_only	Standard_PRS	UKB	European	97516	1520	95996	both	Genomics	0.630657	0.616787	0.644527	1.55741	1.48468	1.6337	1.55068	1.47904	1.62578	2.66934	2.13273	3.34097	2.59942	2.14682	3.14744	2.32272	1.97367	2.7335	2.47692	2.02611	3.02803	2.45953	2.09216	2.89141	2.34855	2.06935	2.66541
Bowel cancer	PRS+Age+Sex	Standard_PRS	UKB	European	97516	1520	95996	both	Genomics	-	-	-	1.55726	1.48401	1.63413	1.55074	1.47904	1.62591	2.68622	2.14611	3.36224	2.601	2.14806	3.14945	2.31795	1.96961	2.7279	2.51177	2.05145	3.07539	2.49414	2.1191	2.93554	2.34539	2.06495	2.66393
Bowel cancer	PRS_only	Standard_PRS	UKB	African	9470	102	9368	both	Genomics	0.502656	0.447285	0.558027	0.993793	0.833611	1.18475	0.992402	0.832871	1.18249	0.606279	0.142555	2.57848	0.924818	0.350169	2.4425	0.736007	0.327664	1.65324	0.642049	0.157587	2.61587	0.978063	0.396218	2.41434	0.763963	0.370014	1.57735
Bowel cancer	PRS+Age+Sex	Standard_PRS	UKB	African	9470	102	9368	both	Genomics	-	-	-	0.996034	0.835085	1.188	0.993317	0.833523	1.18375	0.608384	0.143023	2.58791	0.924147	0.349883	2.44095	0.737422	0.328252	1.65663	0.647005	0.158565	2.64002	0.99198	0.401283	2.45219	0.775196	0.37508	1.60214
Cardiovascular disease	PRS_only	Standard_PRS	UKB	European	97608	12935	84673	both	Genomics	0.58912	0.583835	0.594406	1.38508	1.35878	1.41189	1.3835	1.35915	1.40829	2.33057	2.14686	2.52999	2.07337	1.93232	2.22471	1.8334	1.72931	1.94375	2.29522	2.10732	2.49988	2.0599	1.92199	2.20771	1.89468	1.79761	1.99699
Cardiovascular disease	PRS+Age+Sex	Standard_PRS	UKB	European	97608	12935	84673	both	Genomics	-	-	-	1.44198	1.41328	1.47125	1.40013	1.37542	1.42529	2.40665	2.21674	2.61283	2.12515	1.98047	2.2804	1.88109	1.77422	1.9944	2.66223	2.4315	2.91486	2.31955	2.15551	2.49607	2.07919	1.96706	2.19772
Cardiovascular disease	PRS_only	Standard_PRS	UKB	East Asian	2864	195	2669	both	Genomics	0.578423	0.537165	0.61968	1.33521	1.1607	1.53596	1.32343	1.15309	1.51894	2.26482	1.22003	4.20435	1.7891	1.03602	3.0896	1.67751	1.08041	2.60459	2.54012	1.38175	4.66957	2.05246	1.2241	3.44138	2.09809	1.42327	3.09286
Cardiovascular disease	PRS+Age+Sex	Standard_PRS	UKB	East Asian	2864	195	2669	both	Genomics	-	-	-	1.34994	1.16499	1.56425	1.33208	1.15859	1.53155	2.43393	1.29807	4.5637	1.91261	1.10211	3.31914	1.74648	1.12365	2.71452	3.07067	1.62341	5.80816	2.30491	1.34474	3.95063	2.22042	1.48265	3.32531
Cardiovascular disease	PRS_only	Standard_PRS	UKB	South Asian	9542	1912	7630	both	Genomics	0.575636	0.561248	0.590023	1.29581	1.23241	1.36247	1.30366	1.24659	1.36334	2.17837	1.73654	2.73261	1.89638	1.56405	2.29933	1.69946	1.45105	1.9904	2.02546	1.57562	2.60373	1.81731	1.48572	2.22289	1.66714	1.43383	1.93841
Cardiovascular disease	PRS+Age+Sex	Standard_PRS	UKB	South Asian	9542	1912	7630	both	Genomics	-	-	-	1.36585	1.29444	1.4412	1.31401	1.25651	1.37415	2.14148	1.70708	2.68643	1.8783	1.5491	2.27747	1.69394	1.44617	1.98415	2.43526	1.85653	3.1944	2.05989	1.65772	2.55964	1.87496	1.5952	2.20378
Cardiovascular disease	PRS_only	Standard_PRS	UKB	African	9476	989	8487	both	Genomics	0.533551	0.514424	0.552677	1.11659	1.05246	1.18464	1.11006	1.04956	1.17404	1.5259	1.09566	2.12508	1.50881	1.14521	1.98784	1.40988	1.12701	1.76376	1.54865	1.11195	2.15685	1.49667	1.14915	1.94927	1.4044	1.15145	1.71291
Cardiovascular disease	PRS+Age+Sex	Standard_PRS	UKB	African	9476	989	8487	both	Genomics	-	-	-	1.12215	1.05607	1.19237	1.11099	1.05042	1.17505	1.52563	1.09541	2.12481	1.51908	1.15281	2.00172	1.4124	1.12898	1.76697	1.5077	1.07086	2.12276	1.53088	1.16578	2.01032	1.43832	1.17235	1.76464
Epithelial ovarian cancer	PRS_only	Standard_PRS	UKB	European	53189	167	53022	female	Genomics	0.608304	0.567117	0.649491	1.44644	1.25114	1.67222	1.45094	1.25578	1.67642	1.77451	0.813526	3.87065	1.58188	0.809896	3.08972	1.78339	1.06033	2.99952	1.62964	0.799665	3.32107	1.47278	0.817559	2.65312	1.73943	1.15098	2.62873
Epithelial ovarian cancer	PRS+Age	Standard_PRS	UKB	European	53189	167	53022	female	Genomics	-	-	-	1.45253	1.2566	1.67902	1.45045	1.25533	1.6759	1.77593	0.814178	3.87375	1.57931	0.80858	3.0847	1.78194	1.05947	2.99707	1.64687	0.807766	3.35761	1.47361	0.817762	2.65543	1.74668	1.1555	2.64031
Hypertension	PRS_only	Standard_PRS	UKB	European	97608	34004	63604	both	Genomics	0.618441	0.614771	0.622112	1.58111	1.55793	1.60464	1.49926	1.48215	1.51657	2.43291	2.30628	2.56648	2.22551	2.12794	2.32755	1.97578	1.90484	2.04937	2.70595	2.51123	2.91577	2.48735	2.34691	2.63618	2.29518	2.20042	2.39402
Hypertension	PRS+Age+Sex	Standard_PRS	UKB	European	97608	34004	63604	both	Genomics	-	-	-	1.66522	1.63936	1.6915	1.50181	1.48465	1.51917	2.46475	2.3364	2.60015	2.24556	2.14708	2.34857	1.98874	1.91731	2.06283	3.14151	2.90266	3.40001	2.83381	2.66434	3.01406	2.54816	2.43661	2.66481
Hypertension	PRS_only	Standard_PRS	UKB	East Asian	2864	837	2027	both	Genomics	0.609342	0.586665	0.632019	1.47032	1.35734	1.59271	1.41933	1.33028	1.51434	2.35145	1.65175	3.34756	2.52948	1.90701	3.35514	2.30918	1.81817	2.93279	2.16137	1.4037	3.328	2.71144	1.93509	3.79925	2.2613	1.76505	2.89708
Hypertension	PRS+Age+Sex	Standard_PRS	UKB	East Asian	2864	837	2027	both	Genomics	-	-	-	1.5524	1.42579	1.69025	1.41759	1.32879	1.51233	2.35641	1.65392	3.35729	2.52272	1.89965	3.35015	2.31383	1.8213	2.93955	2.41906	1.53025	3.82412	2.94531	2.05845	4.21426	2.53604	1.94926	3.29945
Hypertension	PRS_only	Standard_PRS	UKB	South Asian	9542	4119	5423	both	Genomics	0.594567	0.583148	0.605986	1.42074	1.36132	1.48276	1.363	1.32098	1.40635	1.97719	1.68675	2.31763	1.82944	1.60165	2.08963	1.6213	1.45475	1.80692	2.53154	1.9789	3.2385	2.22962	1.84515	2.69419	1.84684	1.61353	2.11389
Hypertension	PRS+Age+Sex	Standard_PRS	UKB	South Asian	9542	4119	5423	both	Genomics	-	-	-	1.51694	1.4479	1.58929	1.36247	1.32052	1.40574	1.96426	1.67549	2.30279	1.82445	1.59726	2.08395	1.62361	1.45681	1.8095	2.87782	2.21143	3.74503	2.53272	2.06622	3.10454	2.10477	1.81925	2.4351
Hypertension	PRS_only	Standard_PRS	UKB	African	9476	4326	5150	both	Genomics	0.558897	0.547341	0.570452	1.2314	1.1841	1.28059	1.19451	1.16083	1.22917	1.41228	1.19181	1.67352	1.4515	1.2654	1.66497	1.37465	1.23259	1.53308	1.4993	1.18274	1.90059	1.58502	1.31561	1.90959	1.49316	1.30485	1.70864
Hypertension	PRS+Age+Sex	Standard_PRS	UKB	African	9476	4326	5150	both	Genomics	-	-	-	1.28552	1.23226	1.34107	1.19534	1.16159	1.23008	1.41695	1.19574	1.67909	1.45709	1.27026	1.6714	1.3849	1.24171	1.54459	1.67914	1.30311	2.16369	1.75031	1.43458	2.13554	1.62859	1.4099	1.88119
Ischaemic stroke	PRS_only	Standard_PRS	UKB	European	97608	1424	96184	both	Genomics	0.581147	0.566306	0.595989	1.37127	1.29609	1.45081	1.3882	1.31253	1.46824	2.01194	1.55449	2.604	1.95364	1.57612	2.42158	1.82227	1.52672	2.17503	1.79188	1.41385	2.27098	1.80011	1.49182	2.1721	1.75133	1.51841	2.01998
Ischaemic stroke	PRS+Age+Sex	Standard_PRS	UKB	European	97608	1424	96184	both	Genomics	-	-	-	1.38844	1.31165	1.46971	1.38757	1.31186	1.46764	2.02986	1.56802	2.62773	1.95329	1.57571	2.42133	1.81556	1.52105	2.16709	1.91435	1.50786	2.43043	1.8743	1.55128	2.2646	1.80115	1.56018	2.07934
Ischaemic stroke	PRS_only	Standard_PRS	UKB	South Asian	9542	153	9389	both	Genomics	0.553439	0.504763	0.602115	1.17434	0.997746	1.38219	1.19692	1.01667	1.40912	0.874222	0.264257	2.89212	1.71909	0.828075	3.56884	1.93099	1.10125	3.38589	0.641197	0.203245	2.02285	1.333	0.69742	2.54782	1.60541	1.0252	2.51399
Ischaemic stroke	PRS+Age+Sex	Standard_PRS	UKB	South Asian	9542	153	9389	both	Genomics	-	-	-	1.18961	1.00951	1.40183	1.19619	1.01669	1.40739	0.863947	0.260535	2.86489	1.7228	0.828607	3.58198	1.89716	1.0808	3.33015	0.684957	0.216408	2.16797	1.41848	0.73928	2.72167	1.68696	1.07399	2.64976
Ischaemic stroke	PRS_only	Standard_PRS	UKB	African	9476	170	9306	both	Genomics	0.569284	0.525895	0.612672	1.27985	1.11195	1.4731	1.29804	1.12872	1.49275	2.24621	1.06292	4.7468	2.01878	1.04882	3.88576	2.02628	1.19295	3.44172	1.82892	0.924774	3.61705	1.5887	0.895442	2.81867	1.64184	1.07538	2.50669
Ischaemic stroke	PRS+Age+Sex	Standard_PRS	UKB	African	9476	170	9306	both	Genomics	-	-	-	1.30324	1.13026	1.50269	1.29764	1.12822	1.4925	2.24997	1.06296	4.76252	1.99249	1.03427	3.83847	2.02761	1.19254	3.44743	1.89689	0.952149	3.77904	1.66533	0.933578	2.97066	1.74087	1.13546	2.66907
Melanoma	PRS_only	Standard_PRS	UKB	European	97257	943	96314	both	Genomics	0.650886	0.633167	0.668605	1.65159	1.55877	1.74994	1.6357	1.54414	1.73269	3.96239	3.0624	5.12687	3.43916	2.72892	4.33425	2.92657	2.38691	3.58825	3.57637	2.87489	4.44901	3.17925	2.64048	3.82797	2.89754	2.49198	3.36911
Melanoma	PRS+Age+Sex	Standard_PRS	UKB	European	97257	943	96314	both	Genomics	-	-	-	1.64526	1.55218	1.74393	1.63847	1.54694	1.73541	3.97631	3.07306	5.14505	3.45428	2.74077	4.35354	2.93171	2.39109	3.59456	3.5606	2.86098	4.4313	3.16711	2.62956	3.81455	2.88148	2.47767	3.35109
Coronary artery disease	PRS_only	Standard_PRS	UKB	European	97608	6090	91518	both	Genomics	0.643415	0.636239	0.650591	1.73099	1.68351	1.77981	1.7309	1.68563	1.77738	3.53983	3.17836	3.94241	3.37116	3.07153	3.70001	2.81503	2.59558	3.05305	3.17888	2.87388	3.51626	3.12037	2.87617	3.3853	2.78074	2.60665	2.96646
Coronary artery disease	PRS+Age+Sex	Standard_PRS	UKB	European	97608	6090	91518	both	Genomics	-	-	-	1.8271	1.7745	1.88126	1.76304	1.71681	1.81052	3.67996	3.30388	4.09885	3.54084	3.2258	3.88665	2.94858	2.7185	3.19813	3.62341	3.25366	4.03518	3.58111	3.2832	3.90605	3.12699	2.92045	3.34814
Coronary artery disease	PRS_only	Standard_PRS	UKB	South Asian	9542	1061	8481	both	Genomics	0.618511	0.600814	0.636208	1.51751	1.4237	1.61752	1.50757	1.42069	1.59975	2.63185	2.00896	3.44788	2.42626	1.92712	3.05469	2.05541	1.6889	2.50144	2.74418	2.0821	3.61679	2.61673	2.09563	3.26741	2.25239	1.8949	2.67732
Coronary artery disease	PRS+Age+Sex	Standard_PRS	UKB	South Asian	9542	1061	8481	both	Genomics	-	-	-	1.61296	1.50591	1.72762	1.52198	1.43441	1.61489	2.64084	2.01563	3.45999	2.44045	1.93843	3.07249	2.05894	1.69183	2.5057	3.31767	2.45687	4.48006	3.1201	2.45096	3.97192	2.58924	2.14767	3.12161
Coronary artery disease	PRS_only	Standard_PRS	UKB	African	9476	318	9158	both	Genomics	0.538975	0.505522	0.572429	1.12684	1.02133	1.24326	1.13067	1.0267	1.24516	2.23437	1.27229	3.92394	1.48201	0.864568	2.5404	1.67274	1.1098	2.52123	1.75071	1.04372	2.93658	1.145	0.705075	1.85941	1.38603	0.994661	1.93138
Coronary artery disease	PRS+Age+Sex	Standard_PRS	UKB	African	9476	318	9158	both	Genomics	-	-	-	1.13232	1.02625	1.24935	1.13363	1.02973	1.24802	2.19395	1.24904	3.85369	1.49045	0.869398	2.55516	1.65659	1.09895	2.49721	1.76683	1.0465	2.98297	1.16004	0.711339	1.89177	1.34683	0.963258	1.88315
Multiple sclerosis	PRS_only	Standard_PRS	UKB	European	97608	466	97142	both	Genomics	0.681851	0.657811	0.705891	1.78134	1.6461	1.92768	1.77379	1.64027	1.91818	4.28368	2.99131	6.1344	3.35903	2.4088	4.68413	3.18479	2.39053	4.24295	3.84595	2.854	5.18269	3.05138	2.34019	3.97871	3.18352	2.5853	3.92016
Multiple sclerosis	PRS+Age+Sex	Standard_PRS	UKB	European	97608	466	97142	both	Genomics	-	-	-	1.78289	1.64742	1.9295	1.77775	1.64385	1.92254	4.35085	3.03759	6.23189	3.3961	2.43504	4.73649	3.21467	2.4128	4.28302	3.88223	2.8798	5.23361	3.07046	2.3542	4.00465	3.19651	2.5954	3.93685
Osteoporosis	PRS_only	Standard_PRS	UKB	European	97608	4005	93603	both	Genomics	0.596546	0.587603	0.60549	1.45675	1.40769	1.50751	1.44839	1.40089	1.4975	2.26005	1.96243	2.60281	2.01701	1.78515	2.27897	1.7841	1.6097	1.97739	2.32291	2.035	2.65155	2.10784	1.88968	2.35118	1.9035	1.7479	2.07296
Osteoporosis	PRS+Age+Sex	Standard_PRS	UKB	European	97608	4005	93603	both	Genomics	-	-	-	1.48529	1.43386	1.53856	1.46171	1.41365	1.5114	2.36201	2.05087	2.72035	2.08675	1.84683	2.35785	1.8211	1.64306	2.01844	2.47479	2.15598	2.84073	2.18571	1.95148	2.44805	1.96268	1.79721	2.14339
Osteoporosis	PRS_only	Standard_PRS	UKB	South Asian	9542	306	9236	both	Genomics	0.582996	0.552573	0.613419	1.32237	1.17573	1.4873	1.30631	1.16288	1.46743	1.10197	0.61222	1.98352	0.983163	0.595075	1.62435	1.00314	0.680148	1.47952	1.45121	0.822026	2.56197	1.26592	0.788294	2.03293	1.28632	0.909618	1.81904
Osteoporosis	PRS+Age+Sex	Standard_PRS	UKB	South Asian	9542	306	9236	both	Genomics	-	-	-	1.36604	1.208	1.54476	1.34995	1.20086	1.51754	1.30175	0.722011	2.34699	1.13955	0.688731	1.88547	1.09258	0.740389	1.61232	1.64924	0.91722	2.96547	1.43992	0.884236	2.34482	1.42576	0.997521	2.03784
Osteoporosis	PRS_only	Standard_PRS	UKB	African	9476	173	9303	both	Genomics	0.557273	0.513311	0.601234	1.21836	1.05836	1.40255	1.21554	1.05766	1.39698	1.65118	0.721056	3.78113	1.84889	0.957618	3.5697	1.75039	1.02063	3.00194	1.36897	0.636635	2.94371	1.55838	0.878705	2.76377	1.53363	0.998413	2.35576
Osteoporosis	PRS+Age+Sex	Standard_PRS	UKB	African	9476	173	9303	both	Genomics	-	-	-	1.23686	1.07235	1.42661	1.23133	1.0704	1.41646	1.82643	0.796341	4.18897	1.98283	1.02609	3.83162	1.8592	1.08367	3.18977	1.47214	0.678802	3.19268	1.6505	0.924478	2.94667	1.58196	1.02463	2.44244
Prostate cancer	PRS_only	Standard_PRS	UKB	European	44068	2250	41818	male	Genomics	0.702926	0.692023	0.713828	2.12162	2.03011	2.21725	2.09705	2.01172	2.18599	5.38181	4.57693	6.32823	4.74809	4.11048	5.48461	3.73073	3.27662	4.24777	4.69496	4.06053	5.42852	4.47234	3.96758	5.04131	3.84876	3.48878	4.2459
Prostate cancer	PRS+Age	Standard_PRS	UKB	European	44068	2250	41818	male	Genomics	-	-	-	2.20172	2.10249	2.30564	2.09709	2.01181	2.18599	5.37515	4.57123	6.32047	4.75061	4.11266	5.48752	3.74041	3.28508	4.25884	5.39554	4.62686	6.29194	4.92002	4.33786	5.58031	4.07739	3.68165	4.51567
Prostate cancer	PRS_only	Standard_PRS	UKB	South Asian	5100	106	4994	male	Genomics	0.732488	0.682649	0.782327	2.15608	1.7992	2.58373	2.14605	1.79133	2.57102	9.2007	4.08399	20.728	7.52417	3.51995	16.0835	7.33838	3.65597	14.7298	5.31514	2.95517	9.55976	4.70955	2.84543	7.79492	5.35381	3.55971	8.05216
Prostate cancer	PRS+Age	Standard_PRS	UKB	South Asian	5100	106	4994	male	Genomics	-	-	-	2.20535	1.8229	2.66804	2.15046	1.79501	2.57631	9.23985	4.09953	20.8255	7.62029	3.56331	16.2963	7.41295	3.6918	14.8848	5.62742	3.04461	10.4013	4.67694	2.77322	7.88749	5.41089	3.55289	8.24053
Prostate cancer	PRS_only	Standard_PRS	UKB	African	3954	301	3653	male	Genomics	0.631527	0.598785	0.664268	1.58111	1.41018	1.77276	1.52472	1.36709	1.70054	2.85695	1.74008	4.69068	2.7672	1.80839	4.23438	2.24051	1.5555	3.22719	2.89074	1.79124	4.66514	2.81724	1.9154	4.1437	2.63911	1.95572	3.56129
Prostate cancer	PRS+Age	Standard_PRS	UKB	African	3954	301	3653	male	Genomics	-	-	-	1.59485	1.41213	1.80121	1.52805	1.36985	1.70453	2.86516	1.74461	4.70544	2.77358	1.81204	4.24535	2.25441	1.56426	3.24907	3.12404	1.85216	5.26935	3.04112	1.99687	4.63147	2.56636	1.85908	3.54271
Parkinson's disease	PRS_only	Standard_PRS	UKB	European	97608	531	97077	both	Genomics	0.610116	0.586514	0.633718	1.4611	1.34741	1.58438	1.4622	1.34896	1.58495	2.26495	1.55187	3.30567	1.95146	1.39732	2.72537	1.88911	1.43845	2.48097	2.3677	1.68467	3.32764	2.02924	1.51824	2.71223	2.12555	1.70966	2.64261
Parkinson's disease	PRS+Age+Sex	Standard_PRS	UKB	European	97608	531	97077	both	Genomics	-	-	-	1.46687	1.35255	1.59085	1.46287	1.34967	1.58556	2.27464	1.5585	3.31984	1.95562	1.40028	2.73121	1.88575	1.43587	2.47659	2.39464	1.70084	3.37143	2.06928	1.54622	2.76929	2.10212	1.68932	2.6158
Primary open angle glaucoma	PRS_only	Standard_PRS	UKB	European	97027	1850	95177	both	Genomics	0.648641	0.635869	0.661414	1.71064	1.63365	1.79126	1.71647	1.64068	1.79577	3.99942	3.31135	4.83047	3.64178	3.08142	4.30405	2.95663	2.54904	3.4294	3.38913	2.88035	3.98777	3.16526	2.76483	3.62367	2.73503	2.44845	3.05516
Primary open angle glaucoma	PRS+Age+Sex	Standard_PRS	UKB	European	97027	1850	95177	both	Genomics	-	-	-	1.73044	1.65212	1.81247	1.71644	1.6407	1.79567	4.01359	3.32303	4.84766	3.64675	3.08549	4.31009	2.95771	2.5499	3.43073	3.52191	2.98749	4.15193	3.304	2.88183	3.78802	2.82489	2.52651	3.15849
Primary open angle glaucoma	PRS_only	Standard_PRS	UKB	South Asian	9463	272	9191	both	Genomics	0.635484	0.601268	0.6697	1.61979	1.43121	1.83322	1.59105	1.41139	1.79357	3.01198	1.83802	4.93575	2.84936	1.85634	4.37357	2.20361	1.50482	3.22688	3.16038	2.02623	4.92937	3.04841	2.11919	4.38507	2.4151	1.78571	3.26631
Primary open angle glaucoma	PRS+Age+Sex	Standard_PRS	UKB	South Asian	9463	272	9191	both	Genomics	-	-	-	1.5952	1.40955	1.8053	1.58084	1.40298	1.78124	2.92514	1.7788	4.81024	2.74862	1.78709	4.22749	2.14082	1.46116	3.13662	2.88438	1.8325	4.54005	2.86768	1.98006	4.1532	2.29308	1.68832	3.11446
Primary open angle glaucoma	PRS_only	Standard_PRS	UKB	African	9379	396	8983	both	Genomics	0.570691	0.540891	0.600491	1.25028	1.14043	1.37071	1.26998	1.15927	1.39128	1.82743	1.10549	3.02082	1.59198	1.03966	2.43772	1.63787	1.17222	2.28849	1.67099	1.03721	2.69204	1.53423	1.03874	2.26606	1.68303	1.26998	2.23042
Primary open angle glaucoma	PRS+Age+Sex	Standard_PRS	UKB	African	9379	396	8983	both	Genomics	-	-	-	1.28105	1.16475	1.40897	1.2734	1.16198	1.39549	1.99245	1.20184	3.30315	1.65539	1.08027	2.5367	1.68591	1.20601	2.35677	1.93916	1.18965	3.16086	1.69096	1.13422	2.52098	1.80361	1.35193	2.4062
Psoriasis	PRS_only	Standard_PRS	UKB	European	97608	1767	95841	both	Genomics	0.684867	0.671724	0.69801	1.77127	1.70807	1.83682	1.75011	1.6905	1.81181	6.57494	5.48704	7.87854	5.53033	4.68106	6.5337	4.39295	3.77001	5.11882	5.13637	4.44751	5.93192	4.49774	3.97277	5.09208	3.86352	3.47925	4.29024
Psoriasis	PRS+Age+Sex	Standard_PRS	UKB	European	97608	1767	95841	both	Genomics	-	-	-	1.77144	1.70824	1.83698	1.75322	1.69328	1.81529	6.61314	5.51876	7.92454	5.56625	4.71134	6.57629	4.39773	3.77411	5.12439	5.13303	4.44429	5.9285	4.49511	3.97023	5.08939	3.87023	3.48516	4.29783
Psoriasis	PRS_only	Standard_PRS	UKB	South Asian	9542	151	9391	both	Genomics	0.659206	0.615454	0.702957	1.70035	1.47667	1.95792	1.69057	1.47239	1.94108	3.31269	1.70128	6.45039	3.24563	1.8258	5.76957	2.53151	1.51389	4.23318	3.13448	1.75291	5.60494	3.15795	1.97286	5.05492	2.56882	1.73594	3.80129
Psoriasis	PRS+Age+Sex	Standard_PRS	UKB	South Asian	9542	151	9391	both	Genomics	-	-	-	1.70912	1.48318	1.96947	1.69227	1.47432	1.94243	3.28661	1.68782	6.39986	3.17346	1.78459	5.64322	2.5223	1.50835	4.21786	3.17965	1.77398	5.69912	3.14657	1.96227	5.04564	2.5713	1.7357	3.80918
Rheumatoid arthritis	PRS_only	Standard_PRS	UKB	European	97608	2087	95521	both	Genomics	0.599457	0.586662	0.612252	1.46532	1.4039	1.52943	1.45798	1.39777	1.52078	3.04727	2.53972	3.65626	2.73087	2.32686	3.20502	2.3279	2.02639	2.67426	2.94123	2.50091	3.45907	2.68374	2.34445	3.07214	2.40435	2.15796	2.67887
Rheumatoid arthritis	PRS+Age+Sex	Standard_PRS	UKB	European	97608	2087	95521	both	Genomics	-	-	-	1.46264	1.4012	1.52677	1.45857	1.39829	1.52146	3.06204	2.55197	3.67406	2.7396	2.33426	3.21532	2.33844	2.03554	2.68641	2.91962	2.48025	3.43683	2.668	2.3291	3.05622	2.38647	2.14096	2.66013
Rheumatoid arthritis	PRS_only	Standard_PRS	UKB	South Asian	9542	268	9274	both	Genomics	0.568154	0.53463	0.601678	1.2898	1.14143	1.45745	1.27508	1.13032	1.43837	1.64437	0.93375	2.89579	1.40041	0.851968	2.30191	1.46252	0.991173	2.15801	1.96219	1.14962	3.3491	1.64031	1.04036	2.58626	1.80322	1.29592	2.5091
Rheumatoid arthritis	PRS+Age+Sex	Standard_PRS	UKB	South Asian	9542	268	9274	both	Genomics	-	-	-	1.29773	1.14633	1.46913	1.29156	1.14457	1.45743	1.82743	1.03696	3.22045	1.45145	0.882887	2.38616	1.52416	1.03274	2.24941	2.06846	1.2032	3.55597	1.66319	1.04971	2.6352	1.81893	1.30253	2.54008
Rheumatoid arthritis	PRS_only	Standard_PRS	UKB	African	9476	218	9258	both	Genomics	0.513909	0.475062	0.552755	1.03928	0.910198	1.18666	1.04693	0.918705	1.19305	1.111	0.524315	2.35416	0.833105	0.420386	1.65102	0.861055	0.509372	1.45555	1.23514	0.603568	2.52758	0.911182	0.479811	1.73037	0.906696	0.56962	1.44324
Rheumatoid arthritis	PRS+Age+Sex	Standard_PRS	UKB	African	9476	218	9258	both	Genomics	-	-	-	1.04385	0.914881	1.19101	1.04352	0.916721	1.18785	1.0743	0.506789	2.27732	0.761685	0.384042	1.51068	0.823503	0.487053	1.39237	1.20076	0.58347	2.47112	0.845046	0.443282	1.61095	0.888041	0.556397	1.41736
Schizophrenia	PRS_only	Standard_PRS	UKB	European	97608	273	97335	both	Genomics	0.68342	0.651862	0.714979	1.96286	1.74052	2.2136	1.97172	1.74903	2.22277	4.78007	2.9709	7.69095	3.95686	2.55958	6.11694	3.85209	2.63931	5.62214	3.87029	2.62894	5.69777	3.28007	2.3424	4.59308	3.62086	2.78234	4.71209
Schizophrenia	PRS+Age+Sex	Standard_PRS	UKB	European	97608	273	97335	both	Genomics	-	-	-	1.93742	1.71835	2.18441	1.934	1.71619	2.17946	4.51114	2.8019	7.26306	3.73919	2.41737	5.7838	3.7293	2.55466	5.44403	3.71539	2.52208	5.4733	3.15291	2.25037	4.41743	3.52732	2.70949	4.592
Systemic lupus erythematosus	PRS_only	Standard_PRS	UKB	European	97608	201	97407	both	Genomics	0.679041	0.639394	0.718689	1.86318	1.63728	2.12025	1.85786	1.6331	2.11354	6.41299	3.70363	11.1044	5.84389	3.5486	9.6238	4.6263	2.91996	7.32977	4.62249	3.03558	7.03901	4.45578	3.12662	6.34998	3.8472	2.84201	5.20792
Systemic lupus erythematosus	PRS+Age+Sex	Standard_PRS	UKB	European	97608	201	97407	both	Genomics	-	-	-	1.86939	1.64149	2.12893	1.86721	1.64046	2.12531	6.4947	3.7507	11.2462	5.94611	3.61052	9.79255	4.70068	2.96687	7.44771	4.64271	3.04675	7.07468	4.47128	3.13587	6.37537	3.85969	2.85035	5.22647
Type 1 diabetes	PRS_only	Standard_PRS	UKB	European	96834	97	96737	both	Genomics	0.885792	0.852937	0.918647	3.60073	3.09756	4.18563	3.58012	3.09066	4.14708	89.6078	27.7229	289.637	71.1137	22.2227	227.567	43.4998	13.6721	138.401	22.993	15.321	34.507	23.1271	15.4903	34.5287	18.3968	12.0419	28.1052
Type 1 diabetes	PRS+Age+Sex	Standard_PRS	UKB	European	96834	97	96737	both	Genomics	-	-	-	3.61627	3.10959	4.20552	3.58256	3.09708	4.14414	92.5724	28.6361	299.261	73.4642	22.9549	235.113	44.6885	14.0448	142.193	23.4703	15.6302	35.2428	23.5532	15.7697	35.1783	18.7064	12.242	28.5843
Ulcerative colitis	PRS_only	Standard_PRS	UKB	European	97608	1155	96453	both	Genomics	0.679272	0.663708	0.694836	1.94207	1.83205	2.05869	1.92564	1.81838	2.03922	4.85843	3.89466	6.06069	4.09582	3.34881	5.00945	3.3396	2.7871	4.00163	4.43667	3.69322	5.32977	3.8766	3.3101	4.54006	3.42323	3.00149	3.90424
Ulcerative colitis	PRS+Age+Sex	Standard_PRS	UKB	European	97608	1155	96453	both	Genomics	-	-	-	1.93853	1.82869	2.05497	1.92768	1.82009	2.04163	4.86879	3.90293	6.07368	4.11185	3.36188	5.02913	3.35182	2.79724	4.01635	4.42575	3.68365	5.31734	3.86798	3.30243	4.53038	3.40643	2.98657	3.88531
Ulcerative colitis	PRS_only	Standard_PRS	UKB	South Asian	9542	136	9406	both	Genomics	0.693006	0.649922	0.73609	2.00751	1.69402	2.37902	1.99039	1.68429	2.35212	5.27232	2.67902	10.3759	4.45257	2.39379	8.28202	3.61138	2.05995	6.33123	4.16292	2.40204	7.21466	3.57585	2.22485	5.74724	3.07094	2.07081	4.55409
Ulcerative colitis	PRS+Age+Sex	Standard_PRS	UKB	South Asian	9542	136	9406	both	Genomics	-	-	-	2.00636	1.69294	2.3778	1.99388	1.68722	2.35627	5.36053	2.72233	10.5554	4.42245	2.37719	8.22737	3.61562	2.06233	6.3388	4.13994	2.38823	7.17647	3.57523	2.22407	5.74724	3.0727	2.07185	4.55703
Venous thromboembolic disease	PRS_only	Standard_PRS	UKB	European	97608	3455	94153	both	Genomics	0.609371	0.599573	0.619169	1.46859	1.42328	1.51536	1.46144	1.41779	1.50643	2.87092	2.47768	3.32657	2.64078	2.3236	3.00125	2.30463	2.06446	2.57273	2.67592	2.34012	3.0599	2.50081	2.24004	2.79193	2.25988	2.07163	2.46524
Venous thromboembolic disease	PRS+Age+Sex	Standard_PRS	UKB	European	97608	3455	94153	both	Genomics	-	-	-	1.47663	1.43092	1.5238	1.46186	1.41821	1.50684	2.87097	2.47771	3.32664	2.64168	2.32438	3.00229	2.30822	2.06766	2.57677	2.68482	2.34604	3.07252	2.51434	2.25078	2.80875	2.28734	2.0959	2.49626
Venous thromboembolic disease	PRS_only	Standard_PRS	UKB	South Asian	9542	200	9342	both	Genomics	0.550614	0.511529	0.5897	1.21041	1.0642	1.37672	1.21466	1.06844	1.38088	1.63979	0.822535	3.26907	1.37819	0.752488	2.52418	1.11321	0.669459	1.85112	1.7224	0.901841	3.28957	1.44016	0.829957	2.49902	1.17256	0.755427	1.82002
Venous thromboembolic disease	PRS+Age+Sex	Standard_PRS	UKB	South Asian	9542	200	9342	both	Genomics	-	-	-	1.21572	1.06785	1.38407	1.21184	1.06643	1.37708	1.61212	0.807771	3.21742	1.35151	0.737393	2.47707	1.10019	0.661472	1.82989	1.75605	0.91779	3.35995	1.46652	0.843962	2.5483	1.18188	0.76081	1.836
Venous thromboembolic disease	PRS_only	Standard_PRS	UKB	African	9476	323	9153	both	Genomics	0.542381	0.510545	0.574217	1.14481	1.03258	1.26923	1.1463	1.03654	1.26769	1.13855	0.599967	2.1606	1.27755	0.77245	2.11294	1.38258	0.938185	2.03749	1.14249	0.618802	2.10937	1.26474	0.796633	2.00791	1.39962	1.00796	1.94348
Venous thromboembolic disease	PRS+Age+Sex	Standard_PRS	UKB	African	9476	323	9153	both	Genomics	-	-	-	1.1506	1.03791	1.27552	1.14598	1.0362	1.26739	1.14481	0.603261	2.17249	1.2772	0.772214	2.11243	1.38474	0.939595	2.04079	1.11914	0.60493	2.07045	1.27301	0.800526	2.02437	1.41988	1.02119	1.97421
Alzheimer's disease	PRS_only	Enhanced_PRS	UKB	European	97608	328	97280	both	Genomics	0.697197	0.6669	0.727495	1.97647	1.80638	2.16259	2.00309	1.8314	2.19087	8.03739	5.43487	11.8862	6.15339	4.2515	8.90608	4.7267	3.35575	6.65772	6.47143	4.82219	8.68472	5.21482	3.99796	6.80205	4.45632	3.53631	5.61569
Alzheimer's disease	PRS+Age+Sex	Enhanced_PRS	UKB	European	97608	328	97280	both	Genomics	-	-	-	2.00508	1.83018	2.19669	2.00117	1.8295	2.18895	8.01942	5.42237	11.8603	6.14664	4.24679	8.89641	4.71619	3.34825	6.64301	6.70864	4.98135	9.03488	5.33326	4.07919	6.97287	4.53703	3.59515	5.72566
Atrial fibrillation	PRS_only	Enhanced_PRS	UKB	European	97608	5252	92356	both	Genomics	0.666174	0.658686	0.673662	1.88191	1.82779	1.93763	1.86425	1.81342	1.91651	4.22812	3.79242	4.71388	3.65977	3.32053	4.03367	2.99803	2.75194	3.26613	3.98825	3.60895	4.40742	3.5002	3.21913	3.80581	3.08791	2.88705	3.30274
Atrial fibrillation	PRS+Age+Sex	Enhanced_PRS	UKB	European	97608	5252	92356	both	Genomics	-	-	-	1.94201	1.88389	2.00193	1.87766	1.82632	1.93045	4.29954	3.85632	4.7937	3.7156	3.37106	4.09536	3.02827	2.77965	3.29912	4.35356	3.91642	4.83949	3.81741	3.49551	4.16895	3.28241	3.05998	3.521
Atrial fibrillation	PRS_only	Enhanced_PRS	UKB	South Asian	9542	313	9229	both	Genomics	0.62797	0.597157	0.658783	1.5773	1.40446	1.77141	1.57896	1.40814	1.77049	2.74761	1.6907	4.46523	2.35843	1.53356	3.62698	2.08354	1.44522	3.0038	2.69325	1.73132	4.18964	2.32642	1.60198	3.37847	2.16029	1.61402	2.89145
Atrial fibrillation	PRS+Age+Sex	Enhanced_PRS	UKB	South Asian	9542	313	9229	both	Genomics	-	-	-	1.60157	1.42208	1.80371	1.57624	1.40657	1.76637	2.69399	1.6563	4.38182	2.3678	1.53925	3.64235	2.10273	1.45837	3.03178	2.64897	1.67956	4.1779	2.33323	1.58982	3.42427	2.16538	1.60636	2.91896
Atrial fibrillation	PRS_only	Enhanced_PRS	UKB	African	9476	233	9243	both	Genomics	0.568889	0.532605	0.605173	1.27937	1.13273	1.44498	1.27359	1.12997	1.43545	1.90641	1.03039	3.5272	1.66421	0.975751	2.83843	1.58974	1.03299	2.44655	1.94891	1.09965	3.45408	1.71482	1.06264	2.76727	1.72654	1.20708	2.46954
Atrial fibrillation	PRS+Age+Sex	Enhanced_PRS	UKB	African	9476	233	9243	both	Genomics	-	-	-	1.29304	1.14228	1.4637	1.2795	1.13453	1.443	1.96071	1.05793	3.63386	1.69193	0.991218	2.88798	1.60216	1.04065	2.46665	2.09629	1.16771	3.7633	1.80346	1.10678	2.93866	1.7747	1.23167	2.55716
Age-related macular degeneration	PRS_only	Enhanced_PRS	UKB	European	97128	1972	95156	both	Genomics	0.596169	0.583099	0.609239	1.43176	1.37165	1.4945	1.4393	1.37936	1.50185	3.61264	3.01784	4.32467	2.67251	2.262	3.15751	2.2199	1.91993	2.56674	3.37354	2.87972	3.95204	2.54345	2.20806	2.92978	2.17274	1.93815	2.43573
Age-related macular degeneration	PRS+Age+Sex	Enhanced_PRS	UKB	European	97128	1972	95156	both	Genomics	-	-	-	1.4491	1.38729	1.51367	1.43999	1.38	1.5026	3.63272	3.03449	4.34888	2.68944	2.27626	3.1776	2.23568	1.93352	2.58506	3.57405	3.03783	4.20493	2.62246	2.27009	3.02953	2.24836	2.00177	2.52533
Age-related macular degeneration	PRS_only	Enhanced_PRS	UKB	South Asian	9486	209	9277	both	Genomics	0.557195	0.514891	0.599499	1.23943	1.08957	1.4099	1.27459	1.12075	1.44954	2.84603	1.53641	5.27195	3.1198	1.88646	5.15949	2.81032	1.81787	4.34459	2.38592	1.36887	4.15863	2.79343	1.83252	4.25823	2.54145	1.81456	3.55953
Age-related macular degeneration	PRS+Age+Sex	Enhanced_PRS	UKB	South Asian	9486	209	9277	both	Genomics	-	-	-	1.27084	1.11405	1.44971	1.27318	1.11972	1.44767	2.79627	1.50887	5.18213	3.08858	1.86718	5.10893	2.7779	1.79616	4.29624	2.59832	1.46842	4.59762	2.99563	1.94146	4.62218	2.87184	2.03153	4.05974
Age-related macular degeneration	PRS_only	Enhanced_PRS	UKB	African	9410	146	9264	both	Genomics	0.502506	0.455091	0.54992	1.01549	0.865832	1.19102	1.01683	0.869647	1.18892	1.08175	0.453695	2.57921	1.1083	0.547393	2.24396	0.94085	0.519187	1.70497	1.39046	0.608849	3.17546	1.40408	0.733748	2.6868	1.10956	0.657222	1.87321
Age-related macular degeneration	PRS+Age+Sex	Enhanced_PRS	UKB	African	9410	146	9264	both	Genomics	-	-	-	1.01947	0.868902	1.19613	1.01359	0.866899	1.18511	1.13648	0.47518	2.71812	1.13951	0.561774	2.31139	0.957216	0.527608	1.73663	1.31145	0.567675	3.02971	1.35298	0.700356	2.61376	1.13082	0.665315	1.92204
Asthma	PRS_only	Enhanced_PRS	UKB	European	97608	13645	83963	both	Genomics	0.641766	0.63675	0.646783	1.72368	1.68999	1.75803	1.65687	1.62792	1.68635	3.06194	2.84612	3.29412	2.85027	2.67673	3.03506	2.43092	2.30357	2.5653	3.38483	3.12908	3.66148	3.20002	3.00483	3.4079	2.81983	2.68678	2.95946
Asthma	PRS+Age+Sex	Enhanced_PRS	UKB	European	97608	13645	83963	both	Genomics	-	-	-	1.72582	1.69207	1.76024	1.6677	1.63852	1.6974	3.11969	2.89964	3.35644	2.8926	2.71639	3.08025	2.45687	2.32812	2.59273	3.39506	3.13834	3.67279	3.20955	3.01362	3.41821	2.82778	2.69425	2.96792
Asthma	PRS_only	Enhanced_PRS	UKB	East Asian	2864	318	2546	both	Genomics	0.583228	0.550134	0.616323	1.35173	1.19823	1.5249	1.33575	1.19416	1.49413	1.18041	0.622562	2.23814	1.50742	0.942782	2.41022	1.50427	1.03226	2.19211	1.1805	0.620092	2.24737	1.65034	1.0474	2.60036	1.66639	1.18963	2.33422
Asthma	PRS+Age+Sex	Enhanced_PRS	UKB	East Asian	2864	318	2546	both	Genomics	-	-	-	1.35531	1.20101	1.52943	1.33053	1.18924	1.48861	1.17098	0.617556	2.22037	1.52262	0.952093	2.43503	1.51569	1.03996	2.20904	1.18535	0.621938	2.25915	1.65366	1.0484	2.60833	1.66602	1.18849	2.33542
Asthma	PRS_only	Enhanced_PRS	UKB	South Asian	9542	1551	7991	both	Genomics	0.616184	0.600658	0.63171	1.51948	1.43637	1.6074	1.47228	1.40031	1.54794	2.62308	2.06431	3.33309	2.62856	2.14887	3.21533	2.3782	2.00481	2.82114	2.47884	1.92123	3.1983	2.52788	2.06742	3.09089	2.30319	1.97783	2.68208
Asthma	PRS+Age+Sex	Enhanced_PRS	UKB	South Asian	9542	1551	7991	both	Genomics	-	-	-	1.52344	1.4399	1.61183	1.47061	1.39878	1.54612	2.63962	2.07705	3.35457	2.64887	2.16492	3.24099	2.37204	1.99939	2.81416	2.47915	1.91936	3.20221	2.5181	2.05775	3.08144	2.3048	1.97798	2.68561
Asthma	PRS_only	Enhanced_PRS	UKB	African	9476	1396	8080	both	Genomics	0.571822	0.555441	0.588203	1.2721	1.20729	1.34039	1.25664	1.19772	1.31846	2.32224	1.81141	2.97713	2.03071	1.63742	2.51846	1.57641	1.30905	1.89836	2.42149	1.86146	3.15002	2.1024	1.6969	2.60479	1.57988	1.33436	1.87056
Asthma	PRS+Age+Sex	Enhanced_PRS	UKB	African	9476	1396	8080	both	Genomics	-	-	-	1.26497	1.20043	1.33298	1.25011	1.19145	1.31165	2.34137	1.82546	3.00309	2.02907	1.63545	2.51743	1.56581	1.29989	1.88612	2.37618	1.82354	3.09631	2.06484	1.66448	2.56151	1.55115	1.30896	1.83815
Bipolar disorder	PRS_only	Enhanced_PRS	UKB	European	97608	811	96797	both	Genomics	0.635562	0.615927	0.655197	1.5982	1.49672	1.70657	1.5995	1.49864	1.70715	4.02289	3.01648	5.36507	3.35231	2.58146	4.35335	2.77606	2.20307	3.49807	3.30383	2.59398	4.20793	2.80179	2.27398	3.45211	2.42968	2.04976	2.88001
Bipolar disorder	PRS+Age+Sex	Enhanced_PRS	UKB	European	97608	811	96797	both	Genomics	-	-	-	1.59417	1.49276	1.70247	1.59204	1.49141	1.69947	4.01234	3.00855	5.35106	3.34278	2.57411	4.34098	2.77158	2.19952	3.49244	3.29041	2.58302	4.19152	2.79027	2.26437	3.43832	2.42107	2.04235	2.87003
Bipolar disorder	PRS_only	Enhanced_PRS	UKB	African	9476	119	9357	both	Genomics	0.543217	0.490394	0.59604	1.17486	0.994742	1.38758	1.17733	0.99686	1.39047	1.72494	0.704923	4.22092	1.71264	0.81883	3.58212	1.8023	1.00324	3.2378	1.72766	0.753559	3.96096	1.75834	0.914004	3.38267	1.94868	1.21046	3.13713
Bipolar disorder	PRS+Age+Sex	Enhanced_PRS	UKB	African	9476	119	9357	both	Genomics	-	-	-	1.1756	0.995601	1.38815	1.1759	0.99679	1.3872	1.70386	0.696064	4.1708	1.72466	0.824063	3.60951	1.77799	0.989369	3.19521	1.72381	0.75173	3.95289	1.76486	0.917163	3.39604	1.94789	1.20969	3.13656
Crohn's disease	PRS_only	Enhanced_PRS	UKB	European	97608	562	97046	both	Genomics	0.694077	0.672609	0.715546	2.14455	1.96317	2.34269	2.13933	1.96005	2.335	4.36556	3.203	5.95007	3.64731	2.75146	4.83483	3.37362	2.63927	4.31229	4.37737	3.37693	5.67421	3.7709	3.01014	4.72392	3.95443	3.29899	4.74009
Crohn's disease	PRS+Age+Sex	Enhanced_PRS	UKB	European	97608	562	97046	both	Genomics	-	-	-	2.14478	1.96342	2.3429	2.14079	1.96098	2.33708	4.37915	3.21284	5.96883	3.65323	2.75586	4.8428	3.36424	2.63186	4.30042	4.37726	3.3768	5.67414	3.77133	3.01045	4.72452	3.9584	3.30222	4.74498
Coeliac disease	PRS_only	Enhanced_PRS	UKB	European	97608	691	96917	both	Genomics	0.811652	0.79436	0.828943	2.34394	2.23211	2.46137	2.29295	2.18896	2.40188	22.8136	16.6941	31.1763	18.528	13.6879	25.0797	14.115	10.5259	18.928	11.4106	9.56697	13.6095	10.235	8.72064	12.0124	9.94676	8.55516	11.5647
Coeliac disease	PRS+Age+Sex	Enhanced_PRS	UKB	European	97608	691	96917	both	Genomics	-	-	-	2.34071	2.22889	2.45813	2.30056	2.19616	2.40992	23.1571	16.9428	31.6506	18.6816	13.8001	25.2898	14.1709	10.5674	19.0033	11.3534	9.51515	13.5467	10.1816	8.6727	11.953	9.93349	8.54249	11.551
Bowel cancer	PRS_only	Enhanced_PRS	UKB	European	97516	1520	95996	both	Genomics	0.638503	0.624778	0.652227	1.61713	1.54054	1.69752	1.60654	1.53144	1.68531	3.4814	2.81342	4.30798	3.11403	2.57864	3.76059	2.61159	2.21386	3.08078	3.06288	2.54584	3.68491	2.78367	2.38441	3.24978	2.46737	2.17777	2.79549
Bowel cancer	PRS+Age+Sex	Enhanced_PRS	UKB	European	97516	1520	95996	both	Genomics	-	-	-	1.61477	1.53783	1.69556	1.60668	1.5315	1.68556	3.48762	2.81842	4.31571	3.11978	2.58337	3.76757	2.60193	2.20567	3.06939	3.0675	2.5455	3.69653	2.81701	2.41	3.29274	2.46345	2.17255	2.7933
Bowel cancer	PRS_only	Enhanced_PRS	UKB	African	9470	102	9368	both	Genomics	0.527322	0.472828	0.581816	1.09658	0.918197	1.30963	1.08869	0.911754	1.29997	0.825417	0.249162	2.73442	0.804706	0.308047	2.10212	0.864165	0.425202	1.7563	0.976359	0.307703	3.09804	0.978063	0.396218	2.41434	1.08895	0.58038	2.04315
Bowel cancer	PRS+Age+Sex	Enhanced_PRS	UKB	African	9470	102	9368	both	Genomics	-	-	-	1.09402	0.915495	1.30737	1.09202	0.914483	1.30403	0.826247	0.249336	2.73801	0.805499	0.308335	2.1043	0.87102	0.428531	1.77041	1.00057	0.314741	3.18084	0.983548	0.397875	2.43133	1.07591	0.57281	2.02088
Cardiovascular disease	PRS_only	Enhanced_PRS	UKB	European	97608	12935	84673	both	Genomics	0.602617	0.597364	0.607871	1.45622	1.42871	1.48426	1.45259	1.42723	1.47839	2.70069	2.49471	2.92368	2.40154	2.24288	2.57143	2.0305	1.91669	2.15107	2.64501	2.43455	2.87367	2.38482	2.22993	2.55046	2.10169	1.99611	2.21285
Cardiovascular disease	PRS+Age+Sex	Enhanced_PRS	UKB	European	97608	12935	84673	both	Genomics	-	-	-	1.5201	1.48995	1.55086	1.47045	1.44469	1.49666	2.79028	2.57719	3.021	2.48166	2.31749	2.65747	2.09875	1.98099	2.22351	3.0553	2.79699	3.33747	2.72124	2.53393	2.9224	2.33211	2.20844	2.46271
Cardiovascular disease	PRS_only	Enhanced_PRS	UKB	East Asian	2864	195	2669	both	Genomics	0.59213	0.55039	0.63387	1.39225	1.20834	1.60416	1.38124	1.20223	1.58691	3.36335	1.69618	6.6692	3.30049	1.84189	5.91415	2.91869	1.75673	4.84922	2.29951	1.22704	4.30938	2.34562	1.42768	3.85377	2.09809	1.42327	3.09286
Cardiovascular disease	PRS+Age+Sex	Enhanced_PRS	UKB	East Asian	2864	195	2669	both	Genomics	-	-	-	1.41364	1.21757	1.64129	1.38909	1.20752	1.59796	3.64176	1.83162	7.24083	3.51156	1.95538	6.3062	3.08745	1.85654	5.13446	2.5028	1.29412	4.84035	2.41716	1.43641	4.06754	2.23688	1.49348	3.3503
Cardiovascular disease	PRS_only	Enhanced_PRS	UKB	South Asian	9542	1912	7630	both	Genomics	0.582045	0.56772	0.596369	1.33148	1.26443	1.40208	1.34611	1.28547	1.40961	2.14411	1.70266	2.7	1.93803	1.60038	2.34691	1.75721	1.50407	2.05295	1.89539	1.47046	2.44311	1.85597	1.5184	2.26859	1.78842	1.54065	2.07603
Cardiovascular disease	PRS+Age+Sex	Enhanced_PRS	UKB	South Asian	9542	1912	7630	both	Genomics	-	-	-	1.41546	1.33917	1.4961	1.35796	1.29668	1.42214	2.17841	1.7294	2.744	1.95999	1.61821	2.37394	1.78564	1.52809	2.0866	2.42542	1.84123	3.19496	2.1884	1.76329	2.71599	2.01837	1.7202	2.36821
Cardiovascular disease	PRS_only	Enhanced_PRS	UKB	African	9476	989	8487	both	Genomics	0.544466	0.525422	0.563511	1.149	1.08199	1.22017	1.14083	1.07815	1.20717	1.78384	1.29475	2.45767	1.57483	1.19399	2.07714	1.47463	1.17728	1.84708	1.7293	1.2557	2.38154	1.49667	1.14915	1.94927	1.4044	1.15145	1.71291
Cardiovascular disease	PRS+Age+Sex	Enhanced_PRS	UKB	African	9476	989	8487	both	Genomics	-	-	-	1.15726	1.08823	1.23067	1.14171	1.07901	1.20806	1.78292	1.294	2.45659	1.57897	1.19697	2.08289	1.48465	1.18466	1.8606	1.75151	1.25744	2.43973	1.53166	1.16637	2.01136	1.4623	1.1919	1.79406
Epithelial ovarian cancer	PRS_only	Enhanced_PRS	UKB	European	53189	167	53022	female	Genomics	0.609304	0.568097	0.65051	1.44247	1.25227	1.66155	1.44698	1.2566	1.66621	1.95644	0.96662	3.95984	1.64663	0.88367	3.06833	1.57767	0.951907	2.6148	2.06569	1.08794	3.92216	1.74209	1.00645	3.01543	1.73943	1.15098	2.62873
Epithelial ovarian cancer	PRS+Age	Enhanced_PRS	UKB	European	53189	167	53022	female	Genomics	-	-	-	1.44849	1.25741	1.66859	1.4465	1.25618	1.66566	1.95321	0.965027	3.9533	1.6524	0.886749	3.07915	1.58018	0.953414	2.61898	2.06867	1.08899	3.92969	1.75534	1.01376	3.03942	1.74305	1.1531	2.63481
Hypertension	PRS_only	Enhanced_PRS	UKB	European	97608	34004	63604	both	Genomics	0.652381	0.648805	0.655958	1.80835	1.78138	1.83573	1.68192	1.66301	1.70104	3.03466	2.88339	3.19386	2.78465	2.66714	2.90733	2.38255	2.29906	2.46907	3.75913	3.47869	4.06218	3.42419	3.22564	3.63496	2.97946	2.85494	3.1094
Hypertension	PRS+Age+Sex	Enhanced_PRS	UKB	European	97608	34004	63604	both	Genomics	-	-	-	1.94611	1.91509	1.97762	1.68159	1.66269	1.7007	3.03029	2.87921	3.1893	2.78332	2.66583	2.90598	2.37979	2.29638	2.46622	4.40226	4.055	4.77926	3.98787	3.74268	4.24913	3.41089	3.25909	3.56977
Hypertension	PRS_only	Enhanced_PRS	UKB	East Asian	2864	837	2027	both	Genomics	0.630829	0.60846	0.653197	1.56207	1.44252	1.69152	1.50062	1.4076	1.5998	2.71555	1.93575	3.80948	2.36703	1.77951	3.14852	2.34376	1.8549	2.96145	2.62235	1.70458	4.03427	2.40865	1.71905	3.37487	2.41033	1.88203	3.08693
Hypertension	PRS+Age+Sex	Enhanced_PRS	UKB	East Asian	2864	837	2027	both	Genomics	-	-	-	1.6716	1.53524	1.82007	1.50283	1.40968	1.60213	2.76833	1.97196	3.88631	2.36692	1.77911	3.14893	2.36331	1.87035	2.98621	3.19035	2.01871	5.04198	2.77091	1.93564	3.96661	2.93821	2.25434	3.82954
Hypertension	PRS_only	Enhanced_PRS	UKB	South Asian	9542	4119	5423	both	Genomics	0.620733	0.609458	0.632009	1.58278	1.51401	1.65467	1.50819	1.46072	1.55719	2.65513	2.27629	3.09702	2.15809	1.89385	2.4592	1.96593	1.76682	2.18748	3.534	2.72136	4.58931	2.72504	2.24402	3.30916	2.32821	2.02915	2.67135
Hypertension	PRS+Age+Sex	Enhanced_PRS	UKB	South Asian	9542	4119	5423	both	Genomics	-	-	-	1.75602	1.67199	1.84426	1.51012	1.46273	1.55905	2.62225	2.24759	3.05935	2.15866	1.8943	2.45992	1.96383	1.76497	2.1851	4.127	3.12598	5.44857	3.13084	2.54333	3.85406	2.76598	2.38425	3.20883
Hypertension	PRS_only	Enhanced_PRS	UKB	African	9476	4326	5150	both	Genomics	0.579469	0.56799	0.590947	1.30383	1.25515	1.35439	1.25418	1.22043	1.28885	1.71656	1.45898	2.01962	1.66313	1.45498	1.90107	1.46397	1.31472	1.63016	1.96135	1.53916	2.49935	1.92126	1.59014	2.32134	1.67366	1.4615	1.91662
Hypertension	PRS+Age+Sex	Enhanced_PRS	UKB	African	9476	4326	5150	both	Genomics	-	-	-	1.37054	1.31524	1.42817	1.25378	1.22003	1.28847	1.72921	1.4696	2.03467	1.67044	1.46131	1.9095	1.45999	1.31108	1.62581	2.19193	1.69496	2.83461	2.08285	1.70334	2.54693	1.81815	1.57219	2.10258
Ischaemic stroke	PRS_only	Enhanced_PRS	UKB	European	97608	1424	96184	both	Genomics	0.596389	0.581448	0.61133	1.43637	1.35911	1.51802	1.45465	1.37709	1.53657	2.46922	1.93612	3.14909	2.47931	2.0226	3.03916	2.10046	1.76267	2.50297	2.16415	1.73866	2.69376	2.24111	1.88568	2.66354	1.95989	1.70772	2.2493
Ischaemic stroke	PRS+Age+Sex	Enhanced_PRS	UKB	European	97608	1424	96184	both	Genomics	-	-	-	1.44883	1.37044	1.5317	1.44817	1.37094	1.52975	2.45733	1.92676	3.134	2.4682	2.0135	3.02558	2.08402	1.74884	2.48344	2.20709	1.76996	2.75217	2.2782	1.91422	2.7114	1.97613	1.72028	2.27003
Ischaemic stroke	PRS_only	Enhanced_PRS	UKB	South Asian	9542	153	9389	both	Genomics	0.577635	0.53022	0.625049	1.32658	1.12126	1.56949	1.35941	1.14994	1.60705	2.26445	1.02471	5.00409	2.02211	1.01999	4.0088	2.62471	1.55813	4.42137	1.80151	0.87539	3.70741	1.62962	0.89732	2.95956	2.32786	1.56038	3.47283
Ischaemic stroke	PRS+Age+Sex	Enhanced_PRS	UKB	South Asian	9542	153	9389	both	Genomics	-	-	-	1.35889	1.14734	1.60944	1.36174	1.15218	1.60941	2.36839	1.07075	5.23864	2.09798	1.05744	4.16244	2.60714	1.5474	4.39265	2.00553	0.968426	4.15328	1.76064	0.965209	3.21158	2.47632	1.65386	3.70776
Ischaemic stroke	PRS_only	Enhanced_PRS	UKB	African	9476	170	9306	both	Genomics	0.576916	0.532844	0.620988	1.27895	1.12232	1.45744	1.29031	1.13265	1.46991	2.41817	1.17819	4.96316	2.14505	1.14952	4.00274	1.78568	1.03942	3.06774	2.0525	1.07146	3.9318	1.86528	1.08892	3.19514	1.49119	0.963248	2.3085
Ischaemic stroke	PRS+Age+Sex	Enhanced_PRS	UKB	African	9476	170	9306	both	Genomics	-	-	-	1.29917	1.13792	1.48328	1.29258	1.13489	1.47218	2.39	1.16395	4.90751	2.11233	1.13165	3.94287	1.74774	1.017	3.00351	2.10846	1.092	4.07105	1.85062	1.07425	3.18809	1.54483	0.993952	2.40103
Melanoma	PRS_only	Enhanced_PRS	UKB	European	97257	943	96314	both	Genomics	0.651826	0.634192	0.669461	1.66858	1.5748	1.76794	1.65366	1.56117	1.75163	4.03661	3.14806	5.17596	3.45943	2.76708	4.325	2.78763	2.28483	3.40107	3.89033	3.14852	4.80691	3.46873	2.89636	4.15422	2.98393	2.56907	3.46579
Melanoma	PRS+Age+Sex	Enhanced_PRS	UKB	European	97257	943	96314	both	Genomics	-	-	-	1.66282	1.56881	1.76247	1.65628	1.56381	1.75423	4.03656	3.14789	5.17611	3.47241	2.77733	4.34145	2.79445	2.2904	3.40943	3.91153	3.16423	4.83532	3.46098	2.88894	4.1463	2.96183	2.54953	3.44081
Coronary artery disease	PRS_only	Enhanced_PRS	UKB	European	97608	6090	91518	both	Genomics	0.66504	0.658018	0.672062	1.87572	1.82456	1.92831	1.87189	1.82361	1.92145	4.1604	3.75698	4.60714	3.72033	3.40138	4.06919	3.03582	2.80462	3.28607	3.90277	3.54755	4.29356	3.67701	3.40031	3.97623	3.17102	2.9775	3.37712
Coronary artery disease	PRS+Age+Sex	Enhanced_PRS	UKB	European	97608	6090	91518	both	Genomics	-	-	-	1.99318	1.93577	2.05228	1.90827	1.85884	1.95902	4.30972	3.89157	4.7728	3.83322	3.50441	4.19289	3.1587	2.91795	3.41931	4.60365	4.15363	5.10242	4.19593	3.85874	4.56258	3.59959	3.36697	3.84829
Coronary artery disease	PRS_only	Enhanced_PRS	UKB	South Asian	9542	1061	8481	both	Genomics	0.628691	0.611193	0.646189	1.57444	1.47611	1.67932	1.57697	1.48502	1.67461	2.56647	1.95063	3.37674	2.45503	1.94917	3.09218	2.20875	1.82188	2.67776	2.58345	1.95265	3.41804	2.58326	2.06754	3.22762	2.50587	2.11543	2.96837
Coronary artery disease	PRS+Age+Sex	Enhanced_PRS	UKB	South Asian	9542	1061	8481	both	Genomics	-	-	-	1.71226	1.59635	1.83659	1.61407	1.51968	1.71432	2.64451	2.00932	3.48051	2.50227	1.98693	3.15127	2.28001	1.88081	2.76394	3.24335	2.39368	4.39462	3.11307	2.44097	3.97023	2.97219	2.47136	3.57451
Coronary artery disease	PRS_only	Enhanced_PRS	UKB	African	9476	318	9158	both	Genomics	0.549357	0.517451	0.581263	1.16642	1.0551	1.28948	1.16573	1.05606	1.28679	1.1674	0.632627	2.15423	1.15769	0.696739	1.9236	1.27451	0.868566	1.87018	1.27631	0.708044	2.30064	1.21546	0.757241	1.95095	1.38603	0.994661	1.93138
Coronary artery disease	PRS+Age+Sex	Enhanced_PRS	UKB	African	9476	318	9158	both	Genomics	-	-	-	1.1716	1.0588	1.29643	1.17051	1.06056	1.29185	1.17587	0.637125	2.17015	1.15464	0.694695	1.91909	1.26398	0.861182	1.85518	1.27219	0.701736	2.30639	1.24398	0.771661	2.00541	1.40429	1.00443	1.96335
Multiple sclerosis	PRS_only	Enhanced_PRS	UKB	European	97608	466	97142	both	Genomics	0.697422	0.673428	0.721415	1.85748	1.71882	2.00733	1.84767	1.71107	1.99517	6.0785	4.18833	8.8217	4.96514	3.51354	7.01646	4.31116	3.15761	5.88614	4.20622	3.15249	5.61216	3.50864	2.72469	4.51813	3.32887	2.70912	4.09039
Multiple sclerosis	PRS+Age+Sex	Enhanced_PRS	UKB	European	97608	466	97142	both	Genomics	-	-	-	1.8615	1.72231	2.01194	1.85484	1.71754	2.00312	6.15645	4.24076	8.93752	5.01186	3.54624	7.0832	4.36635	3.19778	5.96196	4.25388	3.18686	5.67817	3.53454	2.74407	4.55272	3.35373	2.72884	4.12172
Osteoporosis	PRS_only	Enhanced_PRS	UKB	European	97608	4005	93603	both	Genomics	0.619068	0.610276	0.627859	1.51241	1.46591	1.56039	1.50846	1.46348	1.55482	2.49937	2.17193	2.87617	2.21353	1.95921	2.50087	2.07854	1.87742	2.30119	2.41875	2.12301	2.75567	2.1869	1.96323	2.43605	2.15543	1.98498	2.34051
Osteoporosis	PRS+Age+Sex	Enhanced_PRS	UKB	European	97608	4005	93603	both	Genomics	-	-	-	1.55381	1.50452	1.60471	1.522	1.47651	1.56889	2.56435	2.22835	2.95102	2.2254	1.96969	2.51431	2.08801	1.88597	2.3117	2.64477	2.30826	3.03034	2.30613	2.06165	2.57959	2.2692	2.0837	2.4712
Osteoporosis	PRS_only	Enhanced_PRS	UKB	South Asian	9542	306	9236	both	Genomics	0.589579	0.55738	0.621777	1.33137	1.19393	1.48463	1.31861	1.18367	1.46893	1.66993	0.952137	2.92884	1.46333	0.909437	2.35458	1.58573	1.09893	2.28817	1.69876	0.997125	2.89409	1.56846	1.01492	2.42391	1.84336	1.3542	2.50922
Osteoporosis	PRS+Age+Sex	Enhanced_PRS	UKB	South Asian	9542	306	9236	both	Genomics	-	-	-	1.358	1.21175	1.5219	1.34068	1.20248	1.49477	1.89686	1.0772	3.34023	1.64968	1.0234	2.65921	1.69524	1.17463	2.44661	1.95253	1.12551	3.38724	1.72646	1.10095	2.70736	1.91041	1.38759	2.63022
Osteoporosis	PRS_only	Enhanced_PRS	UKB	African	9476	173	9303	both	Genomics	0.556532	0.513507	0.599557	1.22299	1.06992	1.39796	1.22657	1.07633	1.39778	2.16172	1.06207	4.39995	1.88412	1.02006	3.48007	1.51842	0.899769	2.56243	2.01405	1.05175	3.85684	1.82924	1.06835	3.13204	1.53363	0.998413	2.35576
Osteoporosis	PRS+Age+Sex	Enhanced_PRS	UKB	African	9476	173	9303	both	Genomics	-	-	-	1.24916	1.09234	1.42849	1.24355	1.09033	1.41831	2.29369	1.12452	4.67845	1.95316	1.05663	3.61036	1.57184	0.931168	2.65332	2.20946	1.14272	4.27201	1.9179	1.11189	3.30818	1.53328	0.993291	2.36684
Prostate cancer	PRS_only	Enhanced_PRS	UKB	European	44068	2250	41818	male	Genomics	0.708256	0.697483	0.719029	2.15692	2.06445	2.25353	2.13441	2.0483	2.22415	5.62558	4.78832	6.60923	5.12883	4.44186	5.92204	3.98677	3.50132	4.53953	4.9033	4.24732	5.66059	4.69231	4.16803	5.28254	4.05525	3.67905	4.46992
Prostate cancer	PRS+Age	Enhanced_PRS	UKB	European	44068	2250	41818	male	Genomics	-	-	-	2.24607	2.14524	2.35164	2.13451	2.04843	2.2242	5.62213	4.78537	6.6052	5.13019	4.44304	5.92362	3.99505	3.50857	4.54898	5.55496	4.77122	6.46743	5.26867	4.64977	5.96994	4.40025	3.97562	4.87023
Prostate cancer	PRS_only	Enhanced_PRS	UKB	South Asian	5100	106	4994	male	Genomics	0.735152	0.683873	0.786431	2.23181	1.85623	2.6834	2.23897	1.86101	2.69369	5.79982	2.6448	12.7185	7.3737	3.78862	14.3512	6.21699	3.33729	11.5815	4.39384	2.35487	8.19826	6.76255	4.261	10.7327	6.34655	4.25134	9.47437
Prostate cancer	PRS+Age	Enhanced_PRS	UKB	South Asian	5100	106	4994	male	Genomics	-	-	-	2.29961	1.89256	2.7942	2.24089	1.86316	2.69519	5.85018	2.66615	12.8367	7.49334	3.84722	14.595	6.25484	3.35682	11.6548	4.58749	2.39844	8.77449	6.84005	4.22124	11.0835	6.76473	4.46763	10.2429
Prostate cancer	PRS_only	Enhanced_PRS	UKB	African	3954	301	3653	male	Genomics	0.625949	0.592721	0.659177	1.55746	1.38997	1.74515	1.50625	1.3495	1.68122	2.96744	1.7693	4.97693	2.97557	1.95796	4.52207	2.3564	1.62761	3.41152	2.55509	1.55656	4.19417	3.27106	2.25481	4.74535	2.57783	1.90751	3.48371
Prostate cancer	PRS+Age	Enhanced_PRS	UKB	African	3954	301	3653	male	Genomics	-	-	-	1.56043	1.38278	1.7609	1.50977	1.35249	1.68534	2.96647	1.76872	4.97529	2.97838	1.95882	4.52862	2.36276	1.63148	3.42183	3.05199	1.77819	5.23828	3.5121	2.33655	5.27908	2.68084	1.93714	3.71007
Parkinson's disease	PRS_only	Enhanced_PRS	UKB	European	97608	531	97077	both	Genomics	0.604196	0.580592	0.627799	1.4443	1.33144	1.56673	1.45157	1.33845	1.57424	2.28076	1.57924	3.2939	2.22657	1.63605	3.03024	1.70774	1.30098	2.24168	2.51116	1.80165	3.50009	2.57773	1.9784	3.3586	1.99596	1.59858	2.49211
Parkinson's disease	PRS+Age+Sex	Enhanced_PRS	UKB	European	97608	531	97077	both	Genomics	-	-	-	1.45475	1.34074	1.57845	1.45133	1.33837	1.57383	2.25432	1.56088	3.25584	2.22539	1.63518	3.02864	1.70762	1.30089	2.24152	2.54371	1.82167	3.55194	2.58675	1.9826	3.37499	2.01354	1.61124	2.51629
Primary open angle glaucoma	PRS_only	Enhanced_PRS	UKB	European	97027	1850	95177	both	Genomics	0.673671	0.661154	0.686189	1.9082	1.82071	1.99989	1.91516	1.8289	2.00549	4.88345	4.06217	5.87077	4.40821	3.74041	5.19522	3.6714	3.17049	4.25146	3.91343	3.35307	4.56744	3.70844	3.26078	4.21756	3.42052	3.0793	3.79955
Primary open angle glaucoma	PRS+Age+Sex	Enhanced_PRS	UKB	European	97027	1850	95177	both	Genomics	-	-	-	1.93697	1.84717	2.03113	1.91683	1.83052	2.00721	4.91432	4.0877	5.90811	4.42766	3.75687	5.21823	3.6792	3.17721	4.26051	4.12595	3.52789	4.8254	3.86521	3.39347	4.40252	3.49806	3.14609	3.8894
Primary open angle glaucoma	PRS_only	Enhanced_PRS	UKB	South Asian	9463	272	9191	both	Genomics	0.646413	0.612881	0.679945	1.70123	1.50694	1.92058	1.70401	1.51349	1.9185	3.88493	2.31768	6.51196	3.42308	2.17718	5.38196	2.84952	1.91529	4.23944	2.99905	1.90685	4.71686	2.84123	1.95885	4.12109	2.53102	1.87827	3.41062
Primary open angle glaucoma	PRS+Age+Sex	Enhanced_PRS	UKB	South Asian	9463	272	9191	both	Genomics	-	-	-	1.71747	1.51927	1.94153	1.70235	1.51243	1.91612	3.89569	2.32437	6.52925	3.41827	2.17419	5.37423	2.83877	1.90798	4.22363	3.22244	2.0289	5.11812	2.91463	1.99587	4.25631	2.52623	1.86682	3.41857
Primary open angle glaucoma	PRS_only	Enhanced_PRS	UKB	African	9379	396	8983	both	Genomics	0.584026	0.555425	0.612628	1.31858	1.20518	1.44266	1.31372	1.20333	1.43424	2.07324	1.28791	3.33746	2.24017	1.51967	3.30229	1.8289	1.3085	2.55627	1.97353	1.26175	3.08684	2.17293	1.53977	3.06646	1.78854	1.35646	2.35824
Primary open angle glaucoma	PRS+Age+Sex	Enhanced_PRS	UKB	African	9379	396	8983	both	Genomics	-	-	-	1.32141	1.20579	1.44811	1.31228	1.20214	1.43251	2.07024	1.28605	3.33261	2.25403	1.52894	3.323	1.83316	1.31154	2.56224	1.97565	1.24719	3.12958	2.21343	1.55294	3.15484	1.83364	1.3816	2.43359
Psoriasis	PRS_only	Enhanced_PRS	UKB	European	97608	1767	95841	both	Genomics	0.702106	0.6893	0.714913	1.85051	1.78517	1.91825	1.82036	1.75974	1.88308	6.62485	5.5372	7.92615	5.62539	4.76893	6.63567	4.57036	3.92958	5.31563	5.27569	4.57368	6.08544	4.66135	4.12233	5.27086	4.16884	3.75964	4.62258
Psoriasis	PRS+Age+Sex	Enhanced_PRS	UKB	European	97608	1767	95841	both	Genomics	-	-	-	1.85127	1.78588	1.91905	1.82589	1.76477	1.88912	6.66299	5.56884	7.97212	5.64923	4.78903	6.66393	4.5734	3.93218	5.31917	5.27851	4.57574	6.08921	4.6693	4.12909	5.28019	4.17448	3.7646	4.629
Psoriasis	PRS_only	Enhanced_PRS	UKB	South Asian	9542	151	9391	both	Genomics	0.653964	0.611285	0.696644	1.67286	1.45132	1.92822	1.6617	1.44581	1.90984	3.38458	1.85706	6.16856	2.63376	1.51876	4.56736	2.12909	1.31371	3.45054	3.98852	2.34271	6.79055	3.15795	1.97286	5.05492	2.67249	1.81329	3.93882
Psoriasis	PRS+Age+Sex	Enhanced_PRS	UKB	South Asian	9542	151	9391	both	Genomics	-	-	-	1.68276	1.45858	1.9414	1.66735	1.45067	1.91638	3.38567	1.85749	6.17112	2.64928	1.52765	4.59443	2.139	1.3198	3.46667	4.07634	2.38801	6.9583	3.1583	1.96979	5.0639	2.67976	1.81614	3.95404
Rheumatoid arthritis	PRS_only	Enhanced_PRS	UKB	European	97608	2087	95521	both	Genomics	0.606093	0.593254	0.618932	1.5067	1.44403	1.57209	1.4976	1.43638	1.56142	3.54133	2.9668	4.22712	2.96722	2.53009	3.47989	2.47659	2.15365	2.84797	3.3302	2.8522	3.8883	2.83828	2.48577	3.24077	2.47061	2.21917	2.75053
Rheumatoid arthritis	PRS+Age+Sex	Enhanced_PRS	UKB	European	97608	2087	95521	both	Genomics	-	-	-	1.50344	1.44081	1.5688	1.49865	1.43729	1.56262	3.57341	2.9935	4.26568	2.99521	2.55377	3.51296	2.48439	2.16035	2.85702	3.30745	2.82994	3.86553	2.80976	2.45906	3.21048	2.44525	2.1954	2.72354
Rheumatoid arthritis	PRS_only	Enhanced_PRS	UKB	South Asian	9542	268	9274	both	Genomics	0.577915	0.543536	0.612295	1.33197	1.17926	1.50446	1.31908	1.17054	1.48648	1.29804	0.659554	2.55463	1.58334	0.953764	2.62849	1.84006	1.24293	2.72407	1.25892	0.661892	2.39447	1.64031	1.04036	2.58626	2.01271	1.46202	2.77083
Rheumatoid arthritis	PRS+Age+Sex	Enhanced_PRS	UKB	South Asian	9542	268	9274	both	Genomics	-	-	-	1.33891	1.18317	1.51514	1.33029	1.17972	1.50008	1.34108	0.681389	2.63944	1.61161	0.970684	2.67572	1.89559	1.28026	2.80667	1.30671	0.683002	2.5	1.64661	1.0393	2.6088	2.05774	1.48912	2.84348
Rheumatoid arthritis	PRS_only	Enhanced_PRS	UKB	African	9476	218	9258	both	Genomics	0.530823	0.491041	0.570605	1.12167	0.982587	1.28044	1.13339	0.993539	1.29293	0.966137	0.411519	2.26824	1.05709	0.545848	2.04716	1.50018	0.951388	2.36552	0.910834	0.401121	2.06825	1.00943	0.5465	1.86451	1.56679	1.07013	2.29397
Rheumatoid arthritis	PRS+Age+Sex	Enhanced_PRS	UKB	African	9476	218	9258	both	Genomics	-	-	-	1.12858	0.987802	1.28941	1.12739	0.989065	1.28507	0.898294	0.382449	2.10991	1.03185	0.532619	1.999	1.43677	0.910934	2.26616	0.918052	0.402375	2.09461	1.05021	0.566296	1.94764	1.5626	1.06367	2.29556
Schizophrenia	PRS_only	Enhanced_PRS	UKB	European	97608	273	97335	both	Genomics	0.698495	0.667905	0.729086	2.07506	1.84093	2.33897	2.08511	1.85076	2.34914	4.94683	3.13718	7.80034	4.25247	2.81277	6.42908	3.78105	2.62141	5.45368	4.32844	2.98798	6.27025	3.87683	2.82015	5.32944	3.88805	2.99904	5.04059
Schizophrenia	PRS+Age+Sex	Enhanced_PRS	UKB	European	97608	273	97335	both	Genomics	-	-	-	2.05034	1.81879	2.31137	2.04622	1.81622	2.30534	4.73741	3.00251	7.47477	4.13324	2.733	6.25091	3.6676	2.54225	5.2911	4.17754	2.8818	6.0559	3.77254	2.74289	5.18871	3.79408	2.92551	4.92052
Systemic lupus erythematosus	PRS_only	Enhanced_PRS	UKB	European	97608	201	97407	both	Genomics	0.677139	0.637991	0.716287	1.80333	1.59869	2.03416	1.79801	1.59466	2.02728	8.10486	4.66877	14.0698	5.90783	3.48031	10.0286	4.86413	2.99362	7.9034	5.27258	3.53095	7.87329	3.88788	2.68578	5.62802	3.49007	2.56214	4.75407
Systemic lupus erythematosus	PRS+Age+Sex	Enhanced_PRS	UKB	European	97608	201	97407	both	Genomics	-	-	-	1.81246	1.60577	2.04575	1.80998	1.6045	2.04178	8.23756	4.74509	14.3005	6.01215	3.54165	10.206	4.98983	3.07091	8.10783	5.3079	3.552	7.93181	3.91652	2.70424	5.67226	3.53457	2.59398	4.81622
Type 1 diabetes	PRS_only	Enhanced_PRS	UKB	European	96834	97	96737	both	Genomics	0.887874	0.855438	0.92031	3.62264	3.11765	4.20943	3.59733	3.10771	4.16408	94.1106	29.1743	303.582	68.4181	21.3541	219.21	44.1713	13.8885	140.483	25.0386	16.7278	37.4785	21.2774	14.2685	31.7293	19.2846	12.579	29.5648
Type 1 diabetes	PRS+Age+Sex	Enhanced_PRS	UKB	European	96834	97	96737	both	Genomics	-	-	-	3.64213	3.13263	4.23449	3.60225	3.11606	4.16431	97.3972	30.1897	314.22	70.6429	22.0463	226.362	45.4143	14.2783	144.447	25.5179	17.0387	38.2167	21.6331	14.5016	32.2717	19.6292	12.8009	30.0998
Ulcerative colitis	PRS_only	Enhanced_PRS	UKB	European	97608	1155	96453	both	Genomics	0.679272	0.663708	0.694836	1.94207	1.83205	2.05869	1.92564	1.81838	2.03922	4.85843	3.89466	6.06069	4.09582	3.34881	5.00945	3.3396	2.7871	4.00163	4.43667	3.69322	5.32977	3.8766	3.3101	4.54006	3.42323	3.00149	3.90424
Ulcerative colitis	PRS+Age+Sex	Enhanced_PRS	UKB	European	97608	1155	96453	both	Genomics	-	-	-	1.93853	1.82869	2.05497	1.92768	1.82009	2.04163	4.86879	3.90293	6.07368	4.11185	3.36188	5.02913	3.35182	2.79724	4.01635	4.42575	3.68365	5.31734	3.86798	3.30243	4.53038	3.40643	2.98657	3.88531
Ulcerative colitis	PRS_only	Enhanced_PRS	UKB	South Asian	9542	136	9406	both	Genomics	0.693006	0.649922	0.73609	2.00751	1.69402	2.37902	1.99039	1.68429	2.35212	5.27232	2.67902	10.3759	4.45257	2.39379	8.28202	3.61138	2.05995	6.33123	4.16292	2.40204	7.21466	3.57585	2.22485	5.74724	3.07094	2.07081	4.55409
Ulcerative colitis	PRS+Age+Sex	Enhanced_PRS	UKB	South Asian	9542	136	9406	both	Genomics	-	-	-	2.00636	1.69294	2.3778	1.99388	1.68722	2.35627	5.36053	2.72233	10.5554	4.42245	2.37719	8.22737	3.61562	2.06233	6.3388	4.13994	2.38823	7.17647	3.57523	2.22407	5.74724	3.0727	2.07185	4.55703
Venous thromboembolic disease	PRS_only	Enhanced_PRS	UKB	European	97608	3455	94153	both	Genomics	0.616394	0.606641	0.626147	1.516	1.46816	1.56539	1.50928	1.46321	1.5568	3.14714	2.72753	3.63131	2.68348	2.36202	3.04868	2.34667	2.10282	2.61879	2.95557	2.5966	3.36416	2.53245	2.26942	2.82597	2.30459	2.11357	2.51287
Venous thromboembolic disease	PRS+Age+Sex	Enhanced_PRS	UKB	European	97608	3455	94153	both	Genomics	-	-	-	1.52637	1.47803	1.5763	1.5101	1.46401	1.55763	3.14703	2.72743	3.63117	2.68628	2.36447	3.05188	2.35107	2.10675	2.62373	2.98395	2.61927	3.39942	2.56698	2.29889	2.86633	2.34396	2.14872	2.55693
Venous thromboembolic disease	PRS_only	Enhanced_PRS	UKB	South Asian	9542	200	9342	both	Genomics	0.595136	0.557346	0.632926	1.33766	1.17378	1.52443	1.33483	1.17311	1.51886	1.29256	0.606732	2.75363	1.25479	0.673492	2.3378	1.19127	0.726067	1.95455	1.35349	0.660661	2.7729	1.32713	0.750638	2.34639	1.29217	0.845205	1.97549
Venous thromboembolic disease	PRS+Age+Sex	Enhanced_PRS	UKB	South Asian	9542	200	9342	both	Genomics	-	-	-	1.33862	1.17389	1.52648	1.33023	1.16939	1.51319	1.25857	0.590593	2.68207	1.22991	0.659939	2.29213	1.1766	0.716898	1.93109	1.36175	0.663654	2.79417	1.33356	0.753392	2.3605	1.28169	0.837639	1.96116
Venous thromboembolic disease	PRS_only	Enhanced_PRS	UKB	African	9476	323	9153	both	Genomics	0.554133	0.522725	0.585542	1.18417	1.0655	1.31605	1.18345	1.0674	1.31212	1.06431	0.562749	2.01291	1.12682	0.677501	1.87411	1.26022	0.857761	1.85152	1.14249	0.618802	2.10937	1.19478	0.744524	1.91733	1.36054	0.976734	1.89516
Venous thromboembolic disease	PRS+Age+Sex	Enhanced_PRS	UKB	African	9476	323	9153	both	Genomics	-	-	-	1.18765	1.06833	1.3203	1.18261	1.06648	1.31138	1.06512	0.563164	2.01449	1.128	0.678201	1.87613	1.26205	0.858967	1.8543	1.1328	0.612248	2.09595	1.20741	0.751152	1.94081	1.38189	0.990759	1.92744
Alzheimer's disease	PRS_only	comparator	UKB	European	97608	328	97280	both	Chouraki 2016	0.556869	0.525706	0.588032	1.22304	1.09749	1.36296	1.22753	1.10215	1.36717	1.33554	0.750752	2.37584	1.39332	0.874076	2.22102	1.36181	0.935661	1.98205	1.44335	0.843939	2.46849	1.50228	0.990458	2.27857	1.47027	1.07582	2.00935
Alzheimer's disease	intermediate	comparator	UKB	European	97608	328	97280	both	Chouraki 2016	-	-	-	1.22973	1.10346	1.37045	1.22678	1.10141	1.36642	1.33786	0.752045	2.37999	1.39862	0.877386	2.2295	1.35984	0.9343	1.97919	1.42378	0.830974	2.43949	1.50029	0.9877	2.27891	1.48432	1.08497	2.03066
Alzheimer's disease	PRS_only	comparator	UKB	European	97608	328	97280	both	Najar 2021	0.57123	0.540019	0.602442	1.32489	1.18144	1.48576	1.34071	1.19598	1.50296	2.89819	1.74086	4.82492	2.25417	1.41149	3.59995	2.14943	1.45788	3.169	2.21988	1.42451	3.45933	1.70801	1.15088	2.53486	1.69934	1.26263	2.28709
Alzheimer's disease	intermediate	comparator	UKB	European	97608	328	97280	both	Najar 2021	-	-	-	1.3395	1.19399	1.50273	1.33807	1.19351	1.50014	2.89335	1.73784	4.81717	2.25023	1.409	3.5937	2.14605	1.45558	3.16407	2.26773	1.45187	3.54207	1.75749	1.18233	2.61244	1.74175	1.29271	2.34678
Alzheimer's disease	PRS_only	comparator	UKB	European	97608	328	97280	both	Zhou 2020	0.664129	0.632626	0.695632	1.76188	1.61288	1.92464	1.77764	1.62774	1.94134	7.1624	4.79938	10.6889	4.9453	3.36571	7.26623	3.96519	2.79196	5.63144	5.75667	4.2398	7.81623	4.118	3.0964	5.47666	3.58626	2.81816	4.56372
Alzheimer's disease	intermediate	comparator	UKB	European	97608	328	97280	both	Zhou 2020	-	-	-	1.77895	1.62689	1.94523	1.77613	1.6264	1.93963	7.1553	4.7944	10.6788	4.94983	3.36876	7.27293	3.96768	2.79373	5.63495	6.01245	4.41307	8.19147	4.19457	3.14713	5.59062	3.65969	2.87193	4.66353
Atrial fibrillation	PRS_only	comparator	UKB	European	97608	5252	92356	both	Khera 2018	0.610605	0.602754	0.618455	1.51883	1.47649	1.5624	1.49439	1.45413	1.53577	2.72941	2.42002	3.07835	2.43423	2.19176	2.70351	2.15521	1.9715	2.35604	2.65068	2.36775	2.96741	2.39361	2.1805	2.62755	2.21664	2.06155	2.38341
Atrial fibrillation	intermediate	comparator	UKB	European	97608	5252	92356	both	Khera 2018	-	-	-	1.52718	1.48322	1.57244	1.49797	1.45766	1.53941	2.72057	2.41215	3.06843	2.4271	2.18532	2.69563	2.1551	1.97138	2.35594	2.73452	2.43033	3.07679	2.45013	2.22357	2.69977	2.2455	2.08309	2.42056
Atrial fibrillation	PRS_only	comparator	UKB	South Asian	9542	313	9229	both	Khera 2018	0.587105	0.55456	0.619651	1.37754	1.23275	1.53933	1.37506	1.23278	1.53378	2.36717	1.47252	3.80536	1.79347	1.1525	2.79094	1.72454	1.20988	2.45813	2.69325	1.73132	4.18964	1.91666	1.28534	2.85807	2.06565	1.53764	2.77496
Atrial fibrillation	intermediate	comparator	UKB	South Asian	9542	313	9229	both	Khera 2018	-	-	-	1.38944	1.24027	1.55656	1.37276	1.23121	1.53058	2.26266	1.40635	3.64035	1.73335	1.11367	2.69786	1.71399	1.20241	2.44324	2.71218	1.7177	4.28244	2.04126	1.35479	3.07557	2.1022	1.55398	2.84382
Atrial fibrillation	PRS_only	comparator	UKB	African	9476	233	9243	both	Khera 2018	0.525595	0.48593	0.565259	1.09328	0.973159	1.22824	1.09142	0.973831	1.22321	2.17136	1.20091	3.92603	1.78727	1.04668	3.05187	1.64579	1.04447	2.59329	2.2867	1.33657	3.91225	1.81775	1.13839	2.90252	1.55694	1.07536	2.2542
Atrial fibrillation	intermediate	comparator	UKB	African	9476	233	9243	both	Khera 2018	-	-	-	1.0957	0.97429	1.23224	1.09192	0.97371	1.22447	2.23842	1.23576	4.05461	1.86554	1.09153	3.1884	1.68566	1.06946	2.65691	2.10027	1.20785	3.65205	1.70606	1.05704	2.75357	1.55188	1.06451	2.2624
Breast cancer	PRS_only	comparator	UKB	European	53239	3647	49592	female	Fritsche 2020	0.647961	0.638934	0.656988	1.63039	1.57983	1.68258	1.60962	1.56258	1.65807	2.99491	2.59812	3.4523	2.76816	2.44866	3.12935	2.38633	2.14897	2.64991	2.86426	2.50011	3.28146	2.71413	2.43014	3.0313	2.50422	2.29741	2.72965
Breast cancer	intermediate	comparator	UKB	European	53239	3647	49592	female	Fritsche 2020	-	-	-	1.64554	1.59405	1.69868	1.60747	1.56054	1.65581	2.96483	2.57185	3.41786	2.74285	2.42611	3.10093	2.37627	2.13988	2.63878	2.97737	2.59593	3.41485	2.81378	2.51718	3.14533	2.55275	2.34064	2.78409
Breast cancer	PRS_only	comparator	UKB	South Asian	4420	208	4212	female	Fritsche 2020	0.628651	0.589007	0.668296	1.56302	1.36545	1.78918	1.56031	1.36855	1.77895	2.87325	1.57657	5.23639	3.08106	1.86467	5.09097	2.22857	1.42088	3.4954	2.6965	1.54594	4.70335	2.94286	1.90418	4.5481	2.18114	1.51717	3.13569
Breast cancer	intermediate	comparator	UKB	South Asian	4420	208	4212	female	Fritsche 2020	-	-	-	1.5715	1.37211	1.79986	1.55758	1.36624	1.77572	2.88615	1.58349	5.26046	3.06148	1.85221	5.06025	2.21098	1.4094	3.46845	2.68423	1.53427	4.69612	2.97738	1.92189	4.61254	2.19761	1.5264	3.16398
Breast cancer	PRS_only	comparator	UKB	African	5498	204	5294	female	Fritsche 2020	0.605991	0.566934	0.645049	1.38229	1.22523	1.55949	1.38085	1.22748	1.55339	2.72016	1.39616	5.29976	2.38641	1.33487	4.26627	2.29322	1.41412	3.71883	2.10008	1.14684	3.84565	1.8967	1.15066	3.12643	1.92181	1.32062	2.79669
Breast cancer	intermediate	comparator	UKB	African	5498	204	5294	female	Fritsche 2020	-	-	-	1.38886	1.2304	1.56773	1.37552	1.22331	1.54667	2.66992	1.37003	5.20316	2.3703	1.32585	4.23754	2.29152	1.41306	3.71609	2.1569	1.17603	3.95587	1.92424	1.16609	3.17531	1.93853	1.33106	2.82324
Breast cancer	PRS_only	comparator	UKB	European	53239	3647	49592	female	Ho 2020	0.632533	0.623249	0.641818	1.58281	1.53149	1.63586	1.56284	1.51481	1.6124	2.85715	2.47411	3.29951	2.56809	2.2648	2.91201	2.31163	2.07785	2.5717	2.76844	2.4132	3.17598	2.49392	2.22713	2.79268	2.34719	2.15061	2.56174
Breast cancer	intermediate	comparator	UKB	European	53239	3647	49592	female	Ho 2020	-	-	-	1.59227	1.5404	1.6459	1.5624	1.51436	1.61196	2.85961	2.47623	3.30235	2.56598	2.26293	2.90961	2.31005	2.07643	2.56995	2.79166	2.43109	3.20571	2.52797	2.25586	2.83291	2.38077	2.18022	2.59976
Breast cancer	PRS_only	comparator	UKB	South Asian	4420	208	4212	female	Ho 2020	0.594034	0.552286	0.635783	1.40465	1.22009	1.61712	1.3925	1.21472	1.5963	3.94959	2.04998	7.60948	3.50076	1.95893	6.25615	2.57958	1.52856	4.35327	2.48211	1.40061	4.39869	2.25273	1.40388	3.61482	1.68603	1.14132	2.49072
Breast cancer	intermediate	comparator	UKB	South Asian	4420	208	4212	female	Ho 2020	-	-	-	1.40318	1.21856	1.61576	1.39315	1.21518	1.59719	3.94576	2.04769	7.60321	3.50065	1.95882	6.25611	2.58415	1.53121	4.36113	2.50303	1.40856	4.44791	2.25423	1.40212	3.62417	1.67668	1.13354	2.48006
Breast cancer	PRS_only	comparator	UKB	African	5498	204	5294	female	Ho 2020	0.582522	0.543738	0.621306	1.32423	1.16496	1.50527	1.31848	1.16379	1.49372	1.28521	0.652346	2.53203	1.60033	0.954148	2.68414	1.20526	0.76774	1.89212	1.70901	0.887426	3.29123	2.14791	1.33134	3.46531	1.58289	1.06328	2.35642
Breast cancer	intermediate	comparator	UKB	African	5498	204	5294	female	Ho 2020	-	-	-	1.32683	1.16721	1.50828	1.31819	1.16331	1.49369	1.31117	0.665409	2.58362	1.60177	0.954953	2.68671	1.19425	0.760682	1.87493	1.69179	0.877166	3.26295	2.16328	1.3393	3.49419	1.60281	1.0758	2.38799
Breast cancer	PRS_only	comparator	UKB	European	53239	3647	49592	female	Khera 2018	0.616386	0.606972	0.6258	1.51065	1.46053	1.5625	1.49854	1.45107	1.54755	2.53978	2.19083	2.94431	2.46681	2.17786	2.79409	2.1023	1.88961	2.33893	2.47598	2.14815	2.85383	2.50224	2.2348	2.80169	2.20014	2.01316	2.40447
Breast cancer	intermediate	comparator	UKB	European	53239	3647	49592	female	Khera 2018	-	-	-	1.52032	1.46958	1.57281	1.49732	1.44991	1.54628	2.53315	2.18509	2.93666	2.46595	2.1771	2.79312	2.10127	1.88869	2.33779	2.52888	2.19192	2.91766	2.53052	2.25838	2.83545	2.22224	2.03236	2.42986
Breast cancer	PRS_only	comparator	UKB	South Asian	4420	208	4212	female	Khera 2018	0.568368	0.527186	0.60955	1.2872	1.11476	1.48632	1.29116	1.12195	1.48588	1.83211	0.912627	3.678	1.67811	0.935282	3.01092	1.92882	1.21847	3.0533	1.67898	0.867708	3.24878	1.62886	0.959756	2.76444	1.89139	1.29686	2.7585
Breast cancer	intermediate	comparator	UKB	South Asian	4420	208	4212	female	Khera 2018	-	-	-	1.29319	1.11929	1.49413	1.28877	1.11997	1.48301	1.82858	0.910788	3.67121	1.69126	0.942477	3.03494	1.92309	1.21476	3.04445	1.69753	0.87502	3.29319	1.60644	0.944641	2.73189	1.91159	1.3088	2.79199
Breast cancer	PRS_only	comparator	UKB	African	5498	204	5294	female	Khera 2018	0.572825	0.534262	0.611388	1.28355	1.13569	1.45066	1.2747	1.13248	1.43478	1.53224	0.76734	3.0596	1.66006	0.953514	2.89014	1.34108	0.829378	2.16848	1.70901	0.887426	3.29123	1.8967	1.15066	3.12643	1.45437	0.966272	2.18903
Breast cancer	intermediate	comparator	UKB	African	5498	204	5294	female	Khera 2018	-	-	-	1.28398	1.1364	1.45072	1.27519	1.13238	1.436	1.57374	0.787715	3.14411	1.71094	0.982139	2.98054	1.35275	0.8365	2.18761	1.67824	0.87024	3.23644	1.85675	1.12507	3.06426	1.44582	0.959906	2.17771
Breast cancer	PRS_only	comparator	UKB	European	53239	3647	49592	female	Mars 2020	0.649971	0.640941	0.659	1.64186	1.59108	1.69426	1.61878	1.57171	1.66727	3.13859	2.72408	3.61619	2.87553	2.54362	3.25074	2.45034	2.20481	2.72321	2.94749	2.57561	3.37305	2.78357	2.49419	3.10652	2.50906	2.30194	2.73483
Breast cancer	intermediate	comparator	UKB	European	53239	3647	49592	female	Mars 2020	-	-	-	1.65592	1.60431	1.7092	1.61706	1.57007	1.66546	3.11305	2.70178	3.58693	2.86142	2.53109	3.23487	2.44468	2.19971	2.71693	3.05394	2.66568	3.49875	2.85593	2.55693	3.1899	2.54794	2.33635	2.7787
Breast cancer	PRS_only	comparator	UKB	South Asian	4420	208	4212	female	Mars 2020	0.627182	0.587242	0.667123	1.56044	1.36111	1.78895	1.56139	1.36713	1.78327	2.97675	1.65859	5.34252	2.82064	1.70193	4.67468	2.33262	1.50369	3.61848	2.91667	1.69612	5.01553	2.79915	1.79948	4.35419	2.4112	1.6926	3.43489
Breast cancer	intermediate	comparator	UKB	South Asian	4420	208	4212	female	Mars 2020	-	-	-	1.57022	1.36875	1.80136	1.55753	1.364	1.77853	2.97977	1.6602	5.34816	2.81982	1.70131	4.67368	2.32078	1.49588	3.60057	2.91488	1.68988	5.0279	2.83061	1.81536	4.41365	2.45166	1.71822	3.49818
Breast cancer	PRS_only	comparator	UKB	African	5498	204	5294	female	Mars 2020	0.593156	0.553787	0.632524	1.33507	1.18219	1.50771	1.33535	1.18483	1.50498	2.20525	1.18466	4.10508	1.55001	0.872878	2.75241	1.77771	1.14524	2.75946	2.30249	1.28339	4.13085	1.65448	0.978257	2.79815	2.06484	1.42971	2.98213
Breast cancer	intermediate	comparator	UKB	African	5498	204	5294	female	Mars 2020	-	-	-	1.34104	1.18654	1.51565	1.33049	1.18139	1.4984	2.12005	1.13844	3.94805	1.51951	0.855617	2.69852	1.76493	1.13693	2.73981	2.38088	1.3248	4.27885	1.68018	0.992406	2.8446	2.0786	1.43808	3.00441
Breast cancer	PRS_only	comparator	UKB	European	53239	3647	49592	female	Mavaddat 2019	0.632579	0.623262	0.641897	1.58031	1.52961	1.6327	1.55867	1.51133	1.6075	2.82707	2.44879	3.26379	2.59949	2.29457	2.94493	2.33808	2.10295	2.59949	2.78205	2.42554	3.19096	2.5608	2.28877	2.86515	2.41313	2.21225	2.63225
Breast cancer	intermediate	comparator	UKB	European	53239	3647	49592	female	Mavaddat 2019	-	-	-	1.58852	1.53732	1.64142	1.55845	1.5111	1.60729	2.83297	2.45388	3.27063	2.60061	2.29556	2.9462	2.3385	2.10333	2.59997	2.78577	2.42652	3.19822	2.58642	2.30996	2.89596	2.43618	2.23223	2.65876
Breast cancer	PRS_only	comparator	UKB	South Asian	4420	208	4212	female	Mavaddat 2019	0.585499	0.543656	0.627341	1.32871	1.1565	1.52657	1.31995	1.15288	1.51123	2.83406	1.39913	5.74063	2.4783	1.32906	4.62131	2.15199	1.2557	3.68805	1.87193	0.993627	3.5266	1.62886	0.959756	2.76444	1.36483	0.89958	2.07069
Breast cancer	intermediate	comparator	UKB	South Asian	4420	208	4212	female	Mavaddat 2019	-	-	-	1.32752	1.1549	1.52594	1.32011	1.15314	1.51126	2.84828	1.40588	5.77053	2.48698	1.33355	4.63804	2.145	1.25155	3.67628	1.86028	0.984969	3.51346	1.61663	0.950835	2.74864	1.37615	0.905903	2.0905
Breast cancer	PRS_only	comparator	UKB	African	5498	204	5294	female	Mavaddat 2019	0.584196	0.545451	0.622942	1.336	1.17335	1.52121	1.32649	1.16932	1.50478	1.76726	0.909795	3.43287	2.04601	1.21152	3.45529	1.44505	0.904474	2.3087	1.90229	1.01482	3.56587	2.27701	1.4248	3.63895	1.58289	1.06328	2.35642
Breast cancer	intermediate	comparator	UKB	African	5498	204	5294	female	Mavaddat 2019	-	-	-	1.33697	1.17436	1.52209	1.32776	1.17	1.50679	1.77371	0.913061	3.44561	2.05526	1.21689	3.47122	1.44885	0.906833	2.31483	1.89164	1.00778	3.55069	2.28183	1.42617	3.65088	1.58532	1.06414	2.36175
Breast cancer	PRS_only	comparator	UKB	European	53239	3647	49592	female	Mavaddat 2019 Lasso	0.641936	0.632779	0.651092	1.65812	1.60315	1.71497	1.63731	1.5859	1.69038	3.13568	2.7331	3.59755	2.69523	2.38758	3.04252	2.31741	2.08849	2.57142	3.20337	2.80788	3.65457	2.80106	2.51032	3.12547	2.5285	2.32011	2.75561
Breast cancer	intermediate	comparator	UKB	European	53239	3647	49592	female	Mavaddat 2019 Lasso	-	-	-	1.66933	1.61362	1.72696	1.63652	1.58516	1.68954	3.13269	2.73048	3.59413	2.69484	2.38724	3.04208	2.3181	2.08911	2.57219	3.26017	2.85465	3.7233	2.83308	2.53705	3.16365	2.54711	2.33597	2.77733
Breast cancer	PRS_only	comparator	UKB	South Asian	4420	208	4212	female	Mavaddat 2019 Lasso	0.589298	0.549582	0.629015	1.3362	1.16001	1.53915	1.33241	1.16199	1.52782	1.20439	0.535662	2.70797	1.61946	0.886597	2.95812	1.60987	0.991558	2.61376	1.12935	0.520736	2.4493	1.51139	0.877511	2.60317	1.55449	1.04205	2.31892
Breast cancer	intermediate	comparator	UKB	South Asian	4420	208	4212	female	Mavaddat 2019 Lasso	-	-	-	1.34019	1.16324	1.54404	1.3297	1.15948	1.52491	1.22837	0.546022	2.76341	1.63077	0.892588	2.97944	1.62222	0.998905	2.63448	1.10484	0.508414	2.40094	1.48839	0.86265	2.56803	1.53601	1.02832	2.29436
Breast cancer	PRS_only	comparator	UKB	African	5498	204	5294	female	Mavaddat 2019 Lasso	0.61083	0.572251	0.64941	1.44938	1.27348	1.64957	1.42717	1.25885	1.61799	2.44209	1.29193	4.6162	2.40373	1.39933	4.12905	1.81248	1.1222	2.92736	2.30249	1.28339	4.13085	2.27701	1.4248	3.63895	1.71536	1.16364	2.52868
Breast cancer	intermediate	comparator	UKB	African	5498	204	5294	female	Mavaddat 2019 Lasso	-	-	-	1.44627	1.2707	1.64609	1.43302	1.26372	1.625	2.46346	1.30284	4.658	2.41604	1.40642	4.15045	1.82189	1.12796	2.94271	2.26695	1.26152	4.07372	2.26893	1.41812	3.63019	1.70883	1.15837	2.52087
Breast cancer	PRS_only	comparator	UKB	European	53239	3647	49592	female	Shieh 2016	0.580698	0.571119	0.590278	1.31274	1.27183	1.35498	1.29871	1.26008	1.33852	1.72357	1.46347	2.0299	1.72541	1.50729	1.97511	1.66509	1.4918	1.8585	1.76382	1.50474	2.06752	1.78497	1.57474	2.02326	1.77555	1.61653	1.95021
Breast cancer	intermediate	comparator	UKB	European	53239	3647	49592	female	Shieh 2016	-	-	-	1.31378	1.27267	1.35622	1.29962	1.26096	1.33947	1.72704	1.4664	2.03399	1.72773	1.50931	1.97776	1.66765	1.4941	1.86137	1.76763	1.50678	2.07365	1.79064	1.57876	2.03096	1.78609	1.62538	1.96269
Breast cancer	PRS_only	comparator	UKB	South Asian	4420	208	4212	female	Shieh 2016	0.554399	0.514219	0.594579	1.19588	1.04701	1.36592	1.18877	1.04478	1.3526	1.41444	0.714326	2.80075	1.41199	0.810606	2.45955	1.1638	0.728843	1.85834	1.67898	0.867708	3.24878	1.74869	1.04419	2.92851	1.42705	0.946226	2.15221
Breast cancer	intermediate	comparator	UKB	South Asian	4420	208	4212	female	Shieh 2016	-	-	-	1.19387	1.0452	1.36368	1.19001	1.04536	1.35469	1.43777	0.725955	2.84755	1.44545	0.829513	2.51874	1.17535	0.735982	1.87702	1.66592	0.858486	3.23277	1.70479	1.01593	2.86073	1.40139	0.928025	2.1162
Breast cancer	PRS_only	comparator	UKB	African	5498	204	5294	female	Shieh 2016	0.54597	0.505762	0.586179	1.21285	1.05979	1.38801	1.20575	1.05693	1.37553	2.48089	1.28116	4.80409	2.28707	1.3005	4.02204	1.69308	1.02319	2.80154	2.10008	1.14684	3.84565	2.02116	1.23997	3.2945	1.45437	0.966272	2.18903
Breast cancer	intermediate	comparator	UKB	African	5498	204	5294	female	Shieh 2016	-	-	-	1.2128	1.05969	1.38803	1.20685	1.05768	1.37706	2.47173	1.27636	4.78664	2.32743	1.32318	4.09388	1.70618	1.03105	2.82338	2.11887	1.15544	3.88563	2.00228	1.22702	3.26739	1.44555	0.95973	2.17729
Breast cancer	PRS_only	comparator	UKB	European	53239	3647	49592	female	Shieh 2020	0.619197	0.609766	0.628628	1.51491	1.46626	1.56518	1.49839	1.45264	1.54558	2.75716	2.38903	3.18203	2.57631	2.27823	2.91339	2.20386	1.983	2.44931	2.75486	2.40089	3.16103	2.64548	2.36685	2.95693	2.33319	2.13753	2.54677
Breast cancer	intermediate	comparator	UKB	European	53239	3647	49592	female	Shieh 2020	-	-	-	1.52272	1.47358	1.57349	1.49808	1.45234	1.54526	2.75595	2.38797	3.18063	2.57891	2.28053	2.91634	2.20285	1.98209	2.4482	2.79598	2.43432	3.21137	2.6736	2.3902	2.9906	2.35715	2.15838	2.57423
Breast cancer	PRS_only	comparator	UKB	South Asian	4420	208	4212	female	Shieh 2020	0.583726	0.542021	0.625431	1.34157	1.1647	1.54529	1.3383	1.16641	1.53551	2.88231	1.54236	5.38636	2.40573	1.38037	4.19274	2.1714	1.34954	3.49378	2.48211	1.40061	4.39869	2.1229	1.31065	3.43852	1.89139	1.29686	2.7585
Breast cancer	intermediate	comparator	UKB	South Asian	4420	208	4212	female	Shieh 2020	-	-	-	1.34243	1.16542	1.54633	1.33823	1.16585	1.53609	2.95192	1.57923	5.51776	2.46855	1.41613	4.3031	2.18003	1.35488	3.50773	2.47993	1.39534	4.40757	2.09697	1.29193	3.40365	1.89569	1.29804	2.76852
Breast cancer	PRS_only	comparator	UKB	African	5498	204	5294	female	Shieh 2020	0.597655	0.559669	0.635641	1.38676	1.21888	1.57776	1.37216	1.20906	1.55726	2.59633	1.37512	4.90207	2.23923	1.28344	3.90679	1.80428	1.12492	2.89393	2.30249	1.28339	4.13085	2.02116	1.23997	3.2945	1.78313	1.2151	2.6167
Breast cancer	intermediate	comparator	UKB	African	5498	204	5294	female	Shieh 2020	-	-	-	1.38397	1.21597	1.57518	1.37461	1.21159	1.55957	2.49453	1.32032	4.71301	2.16803	1.24197	3.7846	1.83875	1.14608	2.95007	2.40237	1.33648	4.31834	2.09692	1.28446	3.42331	1.75947	1.19808	2.58391
Breast cancer	PRS_only	comparator	UKB	European	53239	3647	49592	female	Wen 2016	0.586501	0.576916	0.596085	1.36497	1.31992	1.41156	1.35767	1.31475	1.40198	2.1352	1.83665	2.48227	1.95951	1.72287	2.22867	1.66801	1.49593	1.85988	2.25867	1.95147	2.61423	2.10073	1.86503	2.36623	1.81234	1.65088	1.98959
Breast cancer	intermediate	comparator	UKB	European	53239	3647	49592	female	Wen 2016	-	-	-	1.37096	1.32555	1.41792	1.35739	1.31447	1.40171	2.13659	1.83785	2.48389	1.96121	1.72436	2.2306	1.6679	1.49584	1.85976	2.29462	1.98063	2.65838	2.12322	1.88366	2.39324	1.8326	1.66854	2.01279
Breast cancer	PRS_only	comparator	UKB	South Asian	4420	208	4212	female	Wen 2016	0.565785	0.524796	0.606774	1.29086	1.12392	1.48259	1.28072	1.11963	1.46498	1.95533	1.00121	3.81872	1.86315	1.06562	3.25757	1.94446	1.24381	3.03981	1.87193	0.993627	3.5266	1.87094	1.13081	3.09547	2.10693	1.46067	3.03913
Breast cancer	intermediate	comparator	UKB	South Asian	4420	208	4212	female	Wen 2016	-	-	-	1.29012	1.12299	1.48212	1.28176	1.12043	1.46632	1.94973	0.998194	3.80834	1.86617	1.06731	3.26298	1.95778	1.25219	3.06094	1.9205	1.01663	3.628	1.88251	1.13568	3.12046	2.09516	1.45056	3.02623
Breast cancer	PRS_only	comparator	UKB	African	5498	204	5294	female	Wen 2016	0.560399	0.520935	0.599862	1.27293	1.10376	1.46804	1.2659	1.10085	1.45569	1.56823	0.759542	3.23792	1.54104	0.849483	2.79558	1.42694	0.878094	2.31885	1.52012	0.764784	3.02146	1.53663	0.89517	2.63775	1.45437	0.966272	2.18903
Breast cancer	intermediate	comparator	UKB	African	5498	204	5294	female	Wen 2016	-	-	-	1.27355	1.10401	1.46912	1.26606	1.10111	1.45571	1.55481	0.752837	3.21112	1.55586	0.85756	2.82277	1.43807	0.884866	2.33712	1.54102	0.774332	3.06684	1.53831	0.895276	2.64321	1.45238	0.964303	2.1875
Crohn's disease	PRS_only	comparator	UKB	European	97608	562	97046	both	Khera 2018	0.596434	0.572305	0.620563	1.42572	1.31122	1.55022	1.42775	1.31343	1.55202	3.04441	2.15828	4.29435	2.35375	1.71682	3.22699	2.11569	1.61926	2.76432	2.98182	2.20691	4.02883	2.32969	1.78314	3.04376	2.20378	1.78736	2.71722
Crohn's disease	intermediate	comparator	UKB	European	97608	562	97046	both	Khera 2018	-	-	-	1.42627	1.31171	1.55084	1.42471	1.31066	1.54869	2.99995	2.12652	4.23212	2.33176	1.7007	3.19697	2.10398	1.61024	2.7491	2.98883	2.21198	4.0385	2.33322	1.7858	3.04844	2.20641	1.78945	2.72051
Bowel cancer	PRS_only	comparator	UKB	European	97516	1520	95996	both	Fritsche 2020	0.615057	0.600668	0.629446	1.53943	1.46159	1.62141	1.5318	1.45515	1.61248	3.0722	2.47924	3.80697	2.6843	2.21993	3.2458	2.28155	1.93505	2.69009	2.90037	2.40136	3.50307	2.5776	2.19853	3.02203	2.29011	2.01605	2.60144
Bowel cancer	intermediate	comparator	UKB	European	97516	1520	95996	both	Fritsche 2020	-	-	-	1.53968	1.46143	1.62213	1.53314	1.45643	1.61389	3.08286	2.48781	3.82022	2.68254	2.21846	3.24371	2.28914	1.94147	2.69908	2.89694	2.39466	3.50457	2.56444	2.18474	3.01013	2.28088	2.00637	2.59296
Bowel cancer	PRS_only	comparator	UKB	African	9470	102	9368	both	Fritsche 2020	0.529769	0.476147	0.583391	1.10055	0.914856	1.32393	1.09741	0.913903	1.31776	0.976522	0.342498	2.78424	0.578342	0.20286	1.64882	0.63486	0.29958	1.34537	1.31992	0.482279	3.61242	0.772731	0.283116	2.10908	0.86973	0.437318	1.7297
Bowel cancer	intermediate	comparator	UKB	African	9470	102	9368	both	Fritsche 2020	-	-	-	1.10201	0.916184	1.32554	1.09824	0.914639	1.31869	0.955462	0.334995	2.72514	0.570346	0.200027	1.62625	0.633221	0.298802	1.34192	1.35322	0.493446	3.71105	0.777185	0.284407	2.12377	0.851067	0.427524	1.69421
Bowel cancer	PRS_only	comparator	UKB	European	97516	1520	95996	both	Graff 2020	0.60055	0.5862	0.614899	1.41626	1.34752	1.4885	1.41489	1.34687	1.48635	2.3225	1.83468	2.94003	2.14863	1.75333	2.63306	2.01186	1.69822	2.38343	2.14317	1.73191	2.65208	1.98656	1.6673	2.36694	1.93449	1.6919	2.21187
Bowel cancer	intermediate	comparator	UKB	European	97516	1520	95996	both	Graff 2020	-	-	-	1.41998	1.35052	1.49302	1.41414	1.34617	1.48555	2.31386	1.82785	2.9291	2.13287	1.74045	2.61376	2.00947	1.6962	2.3806	2.14608	1.73174	2.65955	2.00105	1.67764	2.38681	1.95965	1.7126	2.24235
Bowel cancer	PRS_only	comparator	UKB	African	9470	102	9368	both	Graff 2020	0.529143	0.47292	0.585366	1.05623	0.881453	1.26567	1.05204	0.879459	1.25848	4.07e-08	0	Inf	0.399931	0.0934776	1.71105	0.90237	0.410871	1.98182	7.02e-10	0	Inf	0.376949	0.0926994	1.53281	0.86973	0.437318	1.7297
Bowel cancer	intermediate	comparator	UKB	African	9470	102	9368	both	Graff 2020	-	-	-	1.05484	0.880533	1.26365	1.05391	0.880722	1.26115	3.93e-08	0	Inf	0.390303	0.0911711	1.67088	0.902741	0.410254	1.98643	7.15e-10	0	Inf	0.372526	0.0915257	1.51625	0.861355	0.432584	1.71512
Bowel cancer	PRS_only	comparator	UKB	European	97516	1520	95996	both	Schmit 2019	0.590292	0.575816	0.604768	1.39447	1.32367	1.46905	1.38964	1.31978	1.46319	2.10397	1.65819	2.66959	2.03854	1.66816	2.49114	1.90546	1.6133	2.25052	2.04228	1.64331	2.53811	2.01836	1.6958	2.40228	1.9799	1.73326	2.26164
Bowel cancer	intermediate	comparator	UKB	European	97516	1520	95996	both	Schmit 2019	-	-	-	1.39245	1.32155	1.46716	1.38815	1.31844	1.46155	2.09574	1.65167	2.65919	2.02564	1.65755	2.47546	1.89598	1.60522	2.23941	2.0478	1.64537	2.54865	2.01512	1.69118	2.4011	1.96828	1.72177	2.25008
Bowel cancer	PRS_only	comparator	UKB	African	9470	102	9368	both	Schmit 2019	0.496716	0.439695	0.553737	1.05102	0.870562	1.26889	1.03772	0.860931	1.25082	1.91273	0.824037	4.43978	1.31877	0.5924	2.93579	1.15717	0.59858	2.23705	2.40931	1.10796	5.23919	1.62579	0.78519	3.3663	1.4383	0.815028	2.53819
Bowel cancer	intermediate	comparator	UKB	African	9470	102	9368	both	Schmit 2019	-	-	-	1.04138	0.862521	1.25732	1.04275	0.865036	1.25698	1.92989	0.831272	4.48043	1.33409	0.599139	2.97061	1.16342	0.601779	2.24925	2.35921	1.08208	5.14368	1.59225	0.767535	3.30311	1.42338	0.805586	2.51494
Cardiovascular disease	PRS_only	comparator	UKB	European	97608	12935	84673	both	Elliott 2020	0.560658	0.555321	0.565994	1.25233	1.22819	1.27695	1.26004	1.23745	1.28306	1.788	1.63506	1.95526	1.65811	1.53862	1.78687	1.57008	1.47794	1.66797	1.70476	1.55504	1.86889	1.62582	1.5107	1.74971	1.57851	1.49447	1.66728
Cardiovascular disease	intermediate	comparator	UKB	European	97608	12935	84673	both	Elliott 2020	-	-	-	1.29709	1.27104	1.32367	1.27375	1.25088	1.29705	1.83829	1.68092	2.01039	1.70552	1.58252	1.83808	1.60846	1.51399	1.70881	1.87851	1.70527	2.06935	1.76672	1.63563	1.90832	1.70145	1.60662	1.80187
Cardiovascular disease	PRS_only	comparator	UKB	East Asian	2864	195	2669	both	Elliott 2020	0.56651	0.524134	0.608886	1.30778	1.12306	1.52287	1.32133	1.13953	1.53213	2.12023	1.05309	4.26874	2.16906	1.24958	3.76512	1.55609	0.96306	2.51429	1.84424	0.938094	3.62567	2.19709	1.32435	3.64496	1.7064	1.13277	2.57052
Cardiovascular disease	intermediate	comparator	UKB	East Asian	2864	195	2669	both	Elliott 2020	-	-	-	1.33682	1.14227	1.56451	1.31764	1.13699	1.52699	2.03624	1.00685	4.11807	2.10453	1.20847	3.66502	1.50293	0.928659	2.43233	2.19443	1.08427	4.44126	2.41604	1.4213	4.10698	1.74296	1.14027	2.66421
Cardiovascular disease	PRS_only	comparator	UKB	South Asian	9542	1912	7630	both	Elliott 2020	0.550166	0.535786	0.564545	1.21354	1.15057	1.27996	1.20871	1.15199	1.26823	1.85745	1.47791	2.33446	1.6901	1.39723	2.04435	1.40234	1.19634	1.64379	1.89539	1.47046	2.44311	1.81731	1.48572	2.22289	1.47754	1.2668	1.72334
Cardiovascular disease	intermediate	comparator	UKB	South Asian	9542	1912	7630	both	Elliott 2020	-	-	-	1.25334	1.18395	1.3268	1.22164	1.16422	1.28189	1.95506	1.55461	2.45865	1.75886	1.45352	2.12835	1.44804	1.23501	1.69782	2.26577	1.72637	2.9737	2.0914	1.68535	2.59528	1.65434	1.40351	1.95
Cardiovascular disease	PRS_only	comparator	UKB	African	9476	989	8487	both	Elliott 2020	0.506245	0.487522	0.524969	1.02059	0.960547	1.08439	1.0303	0.972672	1.09133	0.802485	0.534557	1.2047	0.938336	0.688587	1.27867	0.957971	0.758418	1.21003	0.857712	0.569961	1.29074	0.988831	0.730121	1.33921	1.05137	0.847075	1.30493
Cardiovascular disease	intermediate	comparator	UKB	African	9476	989	8487	both	Elliott 2020	-	-	-	1.03333	0.970801	1.09988	1.03151	0.97384	1.09259	0.79965	0.532649	1.20049	0.93087	0.682974	1.26874	0.962926	0.762271	1.2164	0.879992	0.579351	1.33664	1.04387	0.765052	1.42431	1.09003	0.873508	1.36022
Cardiovascular disease	PRS_only	comparator	UKB	European	97608	12935	84673	both	Inoyue 2018	0.580371	0.575045	0.585698	1.40744	1.37687	1.43868	1.41549	1.387	1.44456	2.20506	2.02737	2.39833	2.08714	1.94461	2.24012	1.83918	1.73398	1.95078	2.12448	1.94759	2.31744	2.04705	1.90981	2.19415	1.85402	1.75862	1.95459
Cardiovascular disease	intermediate	comparator	UKB	European	97608	12935	84673	both	Inoyue 2018	-	-	-	1.47522	1.44172	1.5095	1.43469	1.40569	1.4643	2.29703	2.11174	2.49858	2.18511	2.03568	2.34551	1.89135	1.78309	2.00619	2.39032	2.17995	2.621	2.31066	2.14701	2.48679	2.04634	1.93549	2.16355
Cardiovascular disease	PRS_only	comparator	UKB	East Asian	2864	195	2669	both	Inoyue 2018	0.574837	0.533738	0.615937	1.26004	1.09969	1.44377	1.23851	1.09026	1.40692	1.00907	0.473851	2.14882	1.05879	0.570001	1.96672	1.08307	0.66381	1.76713	1.42109	0.67626	2.98627	1.38386	0.76754	2.49507	1.35103	0.871191	2.09517
Cardiovascular disease	intermediate	comparator	UKB	East Asian	2864	195	2669	both	Inoyue 2018	-	-	-	1.25467	1.09317	1.44003	1.23064	1.0843	1.39673	0.921968	0.430758	1.97332	0.992476	0.532263	1.8506	1.04589	0.640443	1.708	1.18059	0.545705	2.5541	1.25302	0.679531	2.31051	1.29185	0.821223	2.0322
Cardiovascular disease	PRS_only	comparator	UKB	South Asian	9542	1912	7630	both	Inoyue 2018	0.574333	0.559873	0.588793	1.30235	1.23863	1.36935	1.30125	1.24427	1.36084	2.04476	1.62359	2.57517	2.02211	1.67043	2.44781	1.90492	1.62759	2.2295	1.92736	1.49632	2.48257	1.95507	1.60213	2.38576	1.84071	1.5867	2.13539
Cardiovascular disease	intermediate	comparator	UKB	South Asian	9542	1912	7630	both	Inoyue 2018	-	-	-	1.35959	1.28866	1.43441	1.31228	1.25479	1.3724	2.02755	1.60976	2.55378	2.04885	1.69226	2.48059	1.918	1.63846	2.24523	2.15793	1.64715	2.8271	2.2157	1.79149	2.74036	2.06664	1.76268	2.42301
Cardiovascular disease	PRS_only	comparator	UKB	African	9476	989	8487	both	Inoyue 2018	0.518519	0.499778	0.53726	1.0584	0.998047	1.1224	1.06819	1.01025	1.12945	1.09942	0.744302	1.62396	0.983456	0.713514	1.35553	1.13978	0.899493	1.44425	0.971269	0.657741	1.43425	0.918509	0.672664	1.25421	1.07704	0.869149	1.33465
Cardiovascular disease	intermediate	comparator	UKB	African	9476	989	8487	both	Inoyue 2018	-	-	-	1.075	1.0118	1.14215	1.06937	1.01135	1.13072	1.07581	0.727859	1.59009	0.973591	0.706215	1.3422	1.13472	0.895286	1.43818	1.11395	0.746949	1.66128	0.981411	0.713607	1.34972	1.14823	0.921471	1.4308
Cardiovascular disease	PRS_only	comparator	UKB	European	97608	12935	84673	both	Khera 2018	0.574936	0.569609	0.580263	1.32767	1.30198	1.35386	1.33195	1.30804	1.3563	2.19562	2.01705	2.38999	2.04652	1.90493	2.19864	1.82656	1.72111	1.93847	2.06639	1.89325	2.25537	1.9583	1.82571	2.10052	1.79928	1.70613	1.89751
Cardiovascular disease	intermediate	comparator	UKB	European	97608	12935	84673	both	Khera 2018	-	-	-	1.37845	1.35059	1.40688	1.34617	1.32196	1.37083	2.23607	2.05412	2.43414	2.09627	1.95112	2.25222	1.86028	1.75284	1.97431	2.2582	2.05834	2.47745	2.15782	2.00386	2.32361	1.95378	1.84746	2.06622
Cardiovascular disease	PRS_only	comparator	UKB	East Asian	2864	195	2669	both	Khera 2018	0.582077	0.541119	0.623035	1.38364	1.17675	1.6269	1.37055	1.17178	1.60303	1.3396	0.59497	3.01615	1.58715	0.854746	2.94713	1.47468	0.884319	2.45916	1.22071	0.555694	2.68157	1.51067	0.852993	2.67542	1.35103	0.871191	2.09517
Cardiovascular disease	intermediate	comparator	UKB	East Asian	2864	195	2669	both	Khera 2018	-	-	-	1.39837	1.18278	1.65327	1.36655	1.16884	1.59771	1.35859	0.603049	3.06074	1.55327	0.835732	2.88685	1.44621	0.866799	2.41293	1.34614	0.59687	3.03601	1.57399	0.869294	2.84994	1.49209	0.947667	2.34927
Cardiovascular disease	PRS_only	comparator	UKB	South Asian	9542	1912	7630	both	Khera 2018	0.562064	0.547663	0.576464	1.2642	1.19971	1.33215	1.26341	1.20516	1.32447	2.05339	1.63481	2.57916	1.85632	1.52985	2.25247	1.56401	1.33486	1.83251	1.95969	1.52246	2.52249	1.76031	1.43754	2.15555	1.57995	1.35702	1.8395
Cardiovascular disease	intermediate	comparator	UKB	South Asian	9542	1912	7630	both	Khera 2018	-	-	-	1.30608	1.23526	1.38097	1.26595	1.20765	1.32707	2.0069	1.59602	2.52357	1.81239	1.49227	2.20119	1.51698	1.29442	1.77781	2.3213	1.77572	3.03452	2.07268	1.67034	2.57193	1.69842	1.44393	1.99777
Cardiovascular disease	PRS_only	comparator	UKB	African	9476	989	8487	both	Khera 2018	0.514787	0.496139	0.533435	1.05857	0.993287	1.12815	1.07039	1.00782	1.13686	1.48777	1.07088	2.06694	1.17846	0.878864	1.58017	0.986556	0.775045	1.25579	1.54865	1.11195	2.15685	1.18358	0.8901	1.57382	0.975761	0.782132	1.21732
Cardiovascular disease	intermediate	comparator	UKB	African	9476	989	8487	both	Khera 2018	-	-	-	1.07683	1.00871	1.14955	1.0722	1.00951	1.13878	1.49016	1.07259	2.07029	1.18478	0.883478	1.58883	0.991687	0.778994	1.26245	1.6217	1.15009	2.28671	1.25161	0.933133	1.67877	1.01498	0.808989	1.27342
Cardiovascular disease	PRS_only	comparator	UKB	European	97608	12935	84673	both	Wang 2020	0.5756	0.570279	0.580922	1.32636	1.30086	1.35235	1.33227	1.30853	1.35643	2.05841	1.89144	2.24012	1.92426	1.79143	2.06695	1.70644	1.60815	1.81075	2.05405	1.88171	2.24218	1.92835	1.79733	2.06893	1.73899	1.64832	1.83464
Cardiovascular disease	intermediate	comparator	UKB	European	97608	12935	84673	both	Wang 2020	-	-	-	1.37875	1.35111	1.40696	1.34582	1.32179	1.37028	2.13388	1.96062	2.32244	1.96692	1.83105	2.11287	1.73727	1.63715	1.84351	2.25073	2.05168	2.46909	2.09622	1.94625	2.25775	1.88019	1.77726	1.98908
Cardiovascular disease	PRS_only	comparator	UKB	East Asian	2864	195	2669	both	Wang 2020	0.575006	0.533919	0.616094	1.31119	1.13205	1.51867	1.305	1.13341	1.50256	1.35422	0.565856	3.24097	1.92088	1.02385	3.60384	1.85644	1.11725	3.08467	1.02738	0.442355	2.38612	1.51067	0.852993	2.67542	1.56012	1.0248	2.37508
Cardiovascular disease	intermediate	comparator	UKB	East Asian	2864	195	2669	both	Wang 2020	-	-	-	1.32728	1.14076	1.5443	1.30297	1.13181	1.5	1.36738	0.571032	3.27428	1.95032	1.03748	3.66636	1.86085	1.11955	3.09299	1.14968	0.482443	2.73973	1.66168	0.918788	3.00525	1.62448	1.05184	2.50888
Cardiovascular disease	PRS_only	comparator	UKB	South Asian	9542	1912	7630	both	Wang 2020	0.566768	0.552296	0.58124	1.2778	1.21287	1.3462	1.28164	1.22287	1.34323	2.09895	1.67015	2.63783	1.99142	1.6443	2.41181	1.66302	1.41889	1.94914	1.95969	1.52246	2.52249	1.87551	1.53492	2.29169	1.628	1.39935	1.89401
Cardiovascular disease	intermediate	comparator	UKB	South Asian	9542	1912	7630	both	Wang 2020	-	-	-	1.32312	1.25162	1.3987	1.28301	1.22432	1.34451	2.06028	1.6386	2.59048	1.92242	1.58669	2.32918	1.62783	1.38863	1.90822	2.33398	1.78397	3.05356	2.14577	1.73183	2.65865	1.79272	1.52496	2.10748
Cardiovascular disease	PRS_only	comparator	UKB	African	9476	989	8487	both	Wang 2020	0.517744	0.498876	0.536612	1.07136	1.00775	1.13899	1.08208	1.02148	1.14627	1.20873	0.843216	1.73268	1.15145	0.855264	1.5502	1.11428	0.878721	1.41298	1.20878	0.843323	1.73262	1.15864	0.869557	1.54384	1.07704	0.869149	1.33465
Cardiovascular disease	intermediate	comparator	UKB	African	9476	989	8487	both	Wang 2020	-	-	-	1.09023	1.02401	1.16073	1.08407	1.02336	1.14838	1.21303	0.846138	1.73902	1.15419	0.857243	1.55399	1.11706	0.880877	1.41657	1.19871	0.826493	1.73855	1.13507	0.844571	1.52549	1.11198	0.892054	1.38612
Epithelial ovarian cancer	PRS_only	comparator	UKB	European	53189	167	53022	female	Dareng 2020	0.615753	0.574808	0.656698	1.48968	1.28824	1.72262	1.50052	1.29747	1.73534	1.63475	0.79043	3.38095	1.61239	0.886949	2.93117	1.8216	1.14684	2.89337	1.84615	0.941366	3.62056	1.87955	1.10423	3.19925	2.30907	1.58268	3.36884
Epithelial ovarian cancer	intermediate	comparator	UKB	European	53189	167	53022	female	Dareng 2020	-	-	-	1.50139	1.29767	1.7371	1.49957	1.2967	1.73417	1.62249	0.784394	3.35606	1.60737	0.884154	2.92215	1.82259	1.14738	2.89514	1.91356	0.975199	3.75483	1.92206	1.12876	3.2729	2.36056	1.61744	3.4451
Epithelial ovarian cancer	PRS_only	comparator	UKB	European	53189	167	53022	female	Graff 2020	0.548429	0.50597	0.590888	1.11633	0.959094	1.29934	1.11484	0.95818	1.29711	0.352428	0.0849424	1.46223	0.643526	0.271614	1.52468	0.913729	0.514531	1.62265	0.391073	0.0969069	1.57819	0.70726	0.312792	1.5992	1.02004	0.617218	1.68577
Epithelial ovarian cancer	intermediate	comparator	UKB	European	53189	167	53022	female	Graff 2020	-	-	-	1.11549	0.958429	1.2983	1.11491	0.958217	1.29722	0.353812	0.0852737	1.46801	0.644162	0.271882	1.5262	0.913944	0.514651	1.62303	0.383137	0.0949212	1.54648	0.703055	0.310863	1.59005	1.01537	0.614273	1.67838
Epithelial ovarian cancer	PRS_only	comparator	UKB	European	53189	167	53022	female	Yang 2018	0.585771	0.541811	0.629731	1.33744	1.16324	1.53774	1.33547	1.16165	1.53529	2.88237	1.46572	5.66823	2.28927	1.23862	4.23114	1.7805	1.0383	3.05324	2.51408	1.39444	4.53269	2.01894	1.20417	3.38498	1.58723	1.0366	2.43036
Epithelial ovarian cancer	intermediate	comparator	UKB	European	53189	167	53022	female	Yang 2018	-	-	-	1.33665	1.16229	1.53717	1.33564	1.1618	1.53548	2.88167	1.46535	5.6669	2.2911	1.2396	4.23452	1.78235	1.03937	3.05642	2.53829	1.40712	4.57878	2.03135	1.21113	3.40704	1.59408	1.04083	2.44142
Hypertension	PRS_only	comparator	UKB	European	97608	34004	63604	both	Said 2018	0.563191	0.559423	0.566959	1.26432	1.24679	1.28209	1.23395	1.22027	1.24778	1.62343	1.53218	1.72011	1.52958	1.45786	1.60483	1.43393	1.3799	1.49008	1.71877	1.59657	1.85033	1.60946	1.51887	1.70546	1.53409	1.47049	1.60045
Hypertension	intermediate	comparator	UKB	European	97608	34004	63604	both	Said 2018	-	-	-	1.29911	1.28017	1.31833	1.23516	1.22146	1.249	1.62555	1.53418	1.72236	1.5338	1.46187	1.60926	1.43611	1.38199	1.49235	1.82908	1.69208	1.97717	1.70337	1.60227	1.81085	1.61373	1.54319	1.6875
Hypertension	PRS_only	comparator	UKB	East Asian	2864	837	2027	both	Said 2018	0.568117	0.545041	0.591192	1.27694	1.18291	1.37843	1.26053	1.18338	1.34271	2.05703	1.4446	2.9291	1.87894	1.39751	2.52624	1.88037	1.48195	2.38591	2.05887	1.33608	3.17268	1.89756	1.35035	2.66651	1.95693	1.52529	2.51072
Hypertension	intermediate	comparator	UKB	East Asian	2864	837	2027	both	Said 2018	-	-	-	1.34291	1.23843	1.4562	1.26326	1.186	1.34555	2.04992	1.43914	2.91994	1.87358	1.39351	2.51904	1.87528	1.47776	2.37973	2.22944	1.41243	3.51904	2.04119	1.42496	2.92391	2.13089	1.63562	2.77614
Hypertension	PRS_only	comparator	UKB	South Asian	9542	4119	5423	both	Said 2018	0.557515	0.545912	0.569118	1.23376	1.18065	1.28927	1.2016	1.1627	1.24181	1.29538	1.08512	1.54639	1.40535	1.21954	1.61948	1.32862	1.18812	1.48575	1.33759	1.05744	1.69196	1.45933	1.21381	1.75452	1.43296	1.25337	1.6383
Hypertension	intermediate	comparator	UKB	South Asian	9542	4119	5423	both	Said 2018	-	-	-	1.28343	1.22377	1.34599	1.20277	1.16378	1.24306	1.31879	1.10441	1.57479	1.42203	1.23379	1.63898	1.32881	1.18828	1.48596	1.43827	1.11686	1.85218	1.63586	1.34173	1.99446	1.55757	1.34758	1.80028
Hypertension	PRS_only	comparator	UKB	African	9476	4326	5150	both	Said 2018	0.527279	0.51563	0.538928	1.10738	1.06443	1.15207	1.09599	1.0646	1.12831	1.21445	1.02141	1.44397	1.27143	1.1057	1.46199	1.14742	1.02673	1.2823	1.33434	1.05372	1.68971	1.39782	1.16147	1.68225	1.24274	1.08659	1.42133
Hypertension	intermediate	comparator	UKB	African	9476	4326	5150	both	Said 2018	-	-	-	1.13974	1.09229	1.18925	1.098	1.06653	1.13039	1.21687	1.02343	1.44686	1.27963	1.11273	1.47155	1.15452	1.03295	1.2904	1.3425	1.04332	1.72746	1.48299	1.21744	1.80645	1.30527	1.13098	1.50642
Ischaemic stroke	PRS_only	comparator	UKB	European	97608	1424	96184	both	Abraham 2019	0.555828	0.541075	0.57058	1.26129	1.18746	1.3397	1.2929	1.21773	1.3727	1.67115	1.28589	2.17185	1.44581	1.15249	1.81377	1.28002	1.06388	1.54007	1.66164	1.30093	2.12237	1.44396	1.17592	1.77308	1.31638	1.12472	1.54069
Ischaemic stroke	intermediate	comparator	UKB	European	97608	1424	96184	both	Abraham 2019	-	-	-	1.29195	1.21587	1.37278	1.29232	1.21711	1.37218	1.6722	1.28659	2.17339	1.4494	1.15528	1.81838	1.28218	1.06564	1.54272	1.75413	1.37105	2.24423	1.52488	1.24028	1.87478	1.36668	1.16671	1.60093
Ischaemic stroke	PRS_only	comparator	UKB	South Asian	9542	153	9389	both	Abraham 2019	0.557361	0.51387	0.600853	1.20024	1.01822	1.41481	1.21232	1.0289	1.42843	0.851855	0.337498	2.15011	0.872565	0.425882	1.78775	0.856598	0.494927	1.48256	1.09102	0.443999	2.68094	1.1887	0.602336	2.34588	1.2027	0.732099	1.97582
Ischaemic stroke	intermediate	comparator	UKB	South Asian	9542	153	9389	both	Abraham 2019	-	-	-	1.21617	1.03009	1.43587	1.21555	1.03237	1.43122	0.816686	0.323316	2.06292	0.848654	0.414004	1.73963	0.852412	0.492323	1.47587	1.20836	0.489414	2.98345	1.25506	0.633662	2.48583	1.24608	0.756512	2.05246
Ischaemic stroke	PRS_only	comparator	UKB	African	9476	170	9306	both	Abraham 2019	0.505819	0.458926	0.552711	1.03339	0.904179	1.18106	1.0219	0.894507	1.16744	1.24896	0.480442	3.24682	1.87003	0.946613	3.69423	2.01981	1.18459	3.44392	0.97684	0.398101	2.39692	1.45389	0.802478	2.63408	1.71898	1.13301	2.60801
Ischaemic stroke	intermediate	comparator	UKB	African	9476	170	9306	both	Abraham 2019	-	-	-	1.02078	0.891952	1.16822	1.0247	0.896742	1.17093	1.26443	0.486142	3.28873	1.87711	0.949923	3.7093	2.03603	1.19404	3.47176	0.957836	0.388539	2.36128	1.45836	0.801115	2.65482	1.66667	1.09434	2.53833
Ischaemic stroke	PRS_only	comparator	UKB	European	97608	1424	96184	both	Rutten 2018	0.515221	0.500301	0.530141	1.0565	1.00372	1.11206	1.05653	1.00421	1.11158	1.25926	0.93837	1.68987	1.24735	0.980011	1.58762	1.06558	0.87246	1.30144	1.2542	0.950875	1.6543	1.24048	0.996706	1.54387	1.04454	0.879925	1.23995
Ischaemic stroke	intermediate	comparator	UKB	European	97608	1424	96184	both	Rutten 2018	-	-	-	1.05781	1.00481	1.11362	1.05648	1.00413	1.11156	1.26975	0.946178	1.70399	1.25809	0.988435	1.60131	1.0763	0.881228	1.31456	1.23006	0.931234	1.62477	1.22521	0.983372	1.52653	1.03964	0.875155	1.23503
Ischaemic stroke	PRS_only	comparator	UKB	South Asian	9542	153	9389	both	Rutten 2018	0.51857	0.473944	0.563197	0.969977	0.832119	1.13067	0.970502	0.83314	1.13051	1.08676	0.45981	2.56855	1.27074	0.664901	2.42859	0.79762	0.43963	1.44712	1.32297	0.579828	3.01858	1.62962	0.89732	2.95956	0.976989	0.570993	1.67166
Ischaemic stroke	intermediate	comparator	UKB	South Asian	9542	153	9389	both	Rutten 2018	-	-	-	0.9679	0.829615	1.12923	0.969289	0.832565	1.12847	1.04288	0.44093	2.4666	1.24644	0.652139	2.38232	0.784357	0.43231	1.42309	1.29151	0.563306	2.96109	1.61798	0.887132	2.95091	0.971436	0.566347	1.66627
Ischaemic stroke	PRS_only	comparator	UKB	African	9476	170	9306	both	Rutten 2018	0.52588	0.482557	0.569204	1.09301	0.955946	1.24972	1.08852	0.952757	1.24362	1.34394	0.624584	2.89182	1.33269	0.693375	2.56148	1.03001	0.590827	1.79566	1.60966	0.783622	3.30646	1.45389	0.802478	2.63408	1.13462	0.700758	1.83709
Ischaemic stroke	intermediate	comparator	UKB	African	9476	170	9306	both	Rutten 2018	-	-	-	1.09215	0.954348	1.24985	1.08818	0.952537	1.24314	1.31744	0.611882	2.83658	1.32027	0.686874	2.53776	1.04017	0.596588	1.81357	1.50693	0.728526	3.11704	1.46659	0.805269	2.67103	1.13871	0.700951	1.84986
Ischaemic stroke	PRS_only	comparator	UKB	European	97608	1424	96184	both	Said 2018	0.528962	0.513916	0.544007	1.09946	1.04683	1.15474	1.10412	1.05173	1.15913	1.32962	1.0005	1.76701	1.11593	0.870835	1.43	1.15225	0.951211	1.39578	1.35475	1.03673	1.77033	1.13299	0.902523	1.4223	1.18257	1.00406	1.39281
Ischaemic stroke	intermediate	comparator	UKB	European	97608	1424	96184	both	Said 2018	-	-	-	1.10461	1.05157	1.16033	1.10301	1.05067	1.15795	1.32176	0.994571	1.75659	1.11533	0.870365	1.42925	1.15491	0.953399	1.399	1.34776	1.02985	1.7638	1.1312	0.900149	1.42157	1.18541	1.00569	1.39723
Ischaemic stroke	PRS_only	comparator	UKB	South Asian	9542	153	9389	both	Said 2018	0.528125	0.480481	0.575768	1.10238	0.953157	1.27496	1.09571	0.949488	1.26444	1.15765	0.486003	2.75751	1.13482	0.56064	2.29704	1.03082	0.58216	1.82524	1.32297	0.579828	3.01858	1.333	0.69742	2.54782	1.2027	0.732099	1.97582
Ischaemic stroke	intermediate	comparator	UKB	South Asian	9542	153	9389	both	Said 2018	-	-	-	1.10376	0.954217	1.27673	1.10778	0.959249	1.27932	1.21356	0.508994	2.8934	1.17774	0.58159	2.38496	1.05965	0.598318	1.87669	1.35886	0.592696	3.11543	1.33843	0.697649	2.56775	1.20014	0.728712	1.97656
Ischaemic stroke	PRS_only	comparator	UKB	African	9476	170	9306	both	Said 2018	0.508364	0.463571	0.553157	0.993124	0.8712	1.13211	1.00698	0.884742	1.14611	1.0234	0.396905	2.63877	0.761416	0.316859	1.82969	1.1905	0.663621	2.13568	0.97684	0.398101	2.39692	0.690901	0.304311	1.5686	1.06655	0.651291	1.74659
Ischaemic stroke	intermediate	comparator	UKB	African	9476	170	9306	both	Said 2018	-	-	-	1.01043	0.886468	1.15174	1.01059	0.888322	1.14969	1.05231	0.407847	2.71515	0.768594	0.319768	1.84739	1.19017	0.663395	2.13524	0.922343	0.373785	2.27595	0.670076	0.294014	1.52715	1.0936	0.665633	1.79673
Melanoma	PRS_only	comparator	UKB	European	97257	943	96314	both	Fritsche 2020	0.610073	0.59197	0.628177	1.45245	1.36721	1.54302	1.44317	1.35833	1.53331	2.70954	2.03667	3.60473	2.25428	1.74684	2.90914	2.26323	1.83477	2.79174	2.46621	1.91507	3.17596	2.07431	1.66957	2.57717	2.21969	1.88751	2.61034
Melanoma	intermediate	comparator	UKB	European	97257	943	96314	both	Fritsche 2020	-	-	-	1.44794	1.36233	1.53893	1.44517	1.36039	1.53524	2.70054	2.02983	3.59287	2.2531	1.74588	2.90767	2.26345	1.83494	2.79203	2.48018	1.9252	3.19515	2.07564	1.67019	2.57952	2.21637	1.88434	2.60691
Melanoma	PRS_only	comparator	UKB	European	97257	943	96314	both	Law 2020	0.615413	0.596741	0.634086	1.4851	1.39858	1.57697	1.48484	1.39868	1.5763	2.98834	2.24763	3.97317	2.87666	2.25375	3.67175	2.59981	2.10919	3.20455	2.54859	1.98575	3.27096	2.54384	2.08073	3.11004	2.46827	2.10905	2.88866
Melanoma	intermediate	comparator	UKB	European	97257	943	96314	both	Law 2020	-	-	-	1.48778	1.40081	1.58015	1.48433	1.39829	1.57566	2.97657	2.2387	3.95763	2.87011	2.24857	3.66345	2.60121	2.11032	3.20629	2.59398	2.0203	3.33056	2.57423	2.10494	3.14815	2.47721	2.11628	2.89971
Melanoma	PRS_only	comparator	UKB	European	97257	943	96314	both	Potjer 2020	0.629578	0.611965	0.64719	1.5539	1.46468	1.64855	1.53732	1.44927	1.63071	2.83253	2.14115	3.74716	2.55968	2.00353	3.2702	2.2203	1.7979	2.74194	2.63146	2.05696	3.36642	2.41106	1.96419	2.95959	2.17433	1.84711	2.55952
Melanoma	intermediate	comparator	UKB	European	97257	943	96314	both	Potjer 2020	-	-	-	1.54554	1.4563	1.64026	1.54113	1.45298	1.63462	2.84452	2.15011	3.7632	2.56712	2.00934	3.27973	2.22361	1.80057	2.74603	2.59381	2.02675	3.31954	2.38457	1.94207	2.92789	2.15503	1.83037	2.53728
Coronary artery disease	PRS_only	comparator	UKB	European	97608	6090	91518	both	Elliott 2020	0.60272	0.595351	0.610089	1.46941	1.42966	1.51027	1.47751	1.43908	1.51698	2.49192	2.21842	2.79914	2.24486	2.03154	2.48059	2.03241	1.86934	2.2097	2.33029	2.0856	2.60368	2.16677	1.97939	2.37189	2.04416	1.90695	2.19125
Coronary artery disease	intermediate	comparator	UKB	European	97608	6090	91518	both	Elliott 2020	-	-	-	1.53655	1.49333	1.58103	1.5016	1.46252	1.54172	2.59136	2.30672	2.91112	2.3371	2.11485	2.5827	2.10068	1.93202	2.28407	2.63274	2.34183	2.9598	2.41762	2.19832	2.65881	2.24914	2.09135	2.41883
Coronary artery disease	PRS_only	comparator	UKB	South Asian	9542	1061	8481	both	Elliott 2020	0.591206	0.573059	0.609353	1.41513	1.3217	1.51516	1.40941	1.32126	1.50345	2.12234	1.58665	2.83888	2.07418	1.63198	2.63619	1.82883	1.49634	2.23521	2.08377	1.55071	2.80009	2.16948	1.72047	2.73566	1.9501	1.632	2.3302
Coronary artery disease	intermediate	comparator	UKB	South Asian	9542	1061	8481	both	Elliott 2020	-	-	-	1.4932	1.38764	1.60679	1.43517	1.34507	1.53131	2.30204	1.71908	3.08269	2.2112	1.73855	2.81233	1.92085	1.57088	2.34878	2.56114	1.86245	3.52193	2.59301	2.01848	3.33107	2.28793	1.88825	2.7722
Coronary artery disease	PRS_only	comparator	UKB	African	9476	318	9158	both	Elliott 2020	0.517971	0.485497	0.550445	1.05056	0.947882	1.16435	1.0623	0.959743	1.17581	0.718143	0.309995	1.66367	1.25574	0.731705	2.15508	1.24928	0.822134	1.89836	0.612007	0.270478	1.38478	1.07531	0.653797	1.76859	1.11687	0.780947	1.59728
Coronary artery disease	intermediate	comparator	UKB	African	9476	318	9158	both	Elliott 2020	-	-	-	1.06442	0.959247	1.18112	1.06396	0.961342	1.17754	0.717588	0.309764	1.66233	1.23429	0.719142	2.11845	1.2553	0.825928	1.90788	0.624538	0.274762	1.41959	1.12276	0.679548	1.85504	1.15862	0.807573	1.66226
Coronary artery disease	PRS_only	comparator	UKB	European	97608	6090	91518	both	Inoyue 2018	0.630217	0.622957	0.637476	1.74441	1.69112	1.79938	1.75399	1.70281	1.80671	3.09958	2.78039	3.45541	2.85841	2.60207	3.14	2.44699	2.25699	2.65298	2.95501	2.66571	3.27569	2.79946	2.57417	3.04447	2.52456	2.36324	2.69688
Coronary artery disease	intermediate	comparator	UKB	European	97608	6090	91518	both	Inoyue 2018	-	-	-	1.85358	1.79421	1.91492	1.79272	1.74008	1.84695	3.27484	2.93736	3.6511	3.03806	2.76534	3.33768	2.53714	2.34006	2.75082	3.42548	3.06922	3.82309	3.25885	2.98079	3.56284	2.84772	2.65611	3.05315
Coronary artery disease	PRS_only	comparator	UKB	South Asian	9542	1061	8481	both	Inoyue 2018	0.611451	0.593326	0.629576	1.49705	1.40376	1.59655	1.49377	1.40677	1.58615	2.5977	1.96177	3.43976	2.52068	1.98917	3.1942	2.34053	1.91798	2.85616	2.47918	1.8687	3.28911	2.4843	1.9845	3.10997	2.37703	2.00333	2.82043
Coronary artery disease	intermediate	comparator	UKB	South Asian	9542	1061	8481	both	Inoyue 2018	-	-	-	1.58877	1.48265	1.70247	1.51431	1.42597	1.60812	2.575	1.94399	3.41084	2.58439	2.03853	3.27641	2.36381	1.93644	2.88549	2.89056	2.12965	3.92333	2.96425	2.32466	3.7798	2.77858	2.30878	3.34397
Coronary artery disease	PRS_only	comparator	UKB	African	9476	318	9158	both	Inoyue 2018	0.537892	0.505776	0.570008	1.1138	1.0081	1.23059	1.12813	1.0222	1.24505	1.10364	0.548367	2.22117	0.747275	0.393714	1.41834	1.33203	0.893085	1.98671	0.937315	0.477954	1.83817	0.672888	0.366102	1.23675	1.26852	0.901098	1.78576
Coronary artery disease	intermediate	comparator	UKB	African	9476	318	9158	both	Inoyue 2018	-	-	-	1.13142	1.02235	1.25214	1.12966	1.02369	1.24661	1.08206	0.536894	2.18079	0.744956	0.392201	1.41499	1.32329	0.886827	1.97455	1.05214	0.533508	2.07492	0.715389	0.387914	1.31932	1.34274	0.950503	1.89684
Coronary artery disease	PRS_only	comparator	UKB	European	97608	6090	91518	both	Khera 2018	0.627685	0.620434	0.634935	1.62029	1.57627	1.66555	1.6251	1.58294	1.66839	3.19818	2.86518	3.56988	2.9403	2.67287	3.23449	2.47684	2.28071	2.68984	2.90618	2.62033	3.22321	2.73821	2.51654	2.97939	2.41415	2.25836	2.58069
Coronary artery disease	intermediate	comparator	UKB	European	97608	6090	91518	both	Khera 2018	-	-	-	1.7017	1.65337	1.75144	1.65054	1.60761	1.6946	3.24592	2.90787	3.62328	3.02293	2.74783	3.32556	2.53461	2.33385	2.75264	3.23035	2.89354	3.60636	3.08788	2.82365	3.37684	2.66529	2.48463	2.85908
Coronary artery disease	PRS_only	comparator	UKB	South Asian	9542	1061	8481	both	Khera 2018	0.603567	0.585368	0.621766	1.48414	1.38682	1.58828	1.48509	1.393	1.58326	3.11669	2.381	4.07968	2.74813	2.17392	3.47401	2.2068	1.80682	2.69532	2.91028	2.21591	3.82224	2.58326	2.06754	3.22762	2.23492	1.8797	2.65726
Coronary artery disease	intermediate	comparator	UKB	South Asian	9542	1061	8481	both	Khera 2018	-	-	-	1.55817	1.44916	1.67538	1.49083	1.39796	1.58987	3.08928	2.35394	4.05432	2.69305	2.12657	3.41043	2.12959	1.74298	2.60196	3.69699	2.75335	4.96403	3.23075	2.53779	4.11293	2.49775	2.07236	3.01047
Coronary artery disease	PRS_only	comparator	UKB	African	9476	318	9158	both	Khera 2018	0.542458	0.510672	0.574245	1.15654	1.03912	1.28721	1.17139	1.05449	1.30124	1.37154	0.757132	2.48452	1.34154	0.821563	2.19061	1.13162	0.754599	1.69702	1.39245	0.789029	2.45736	1.35873	0.864177	2.13631	1.15426	0.810496	1.64381
Coronary artery disease	intermediate	comparator	UKB	African	9476	318	9158	both	Khera 2018	-	-	-	1.17616	1.05576	1.31029	1.17515	1.05771	1.30562	1.39182	0.768219	2.52162	1.36377	0.834951	2.22752	1.14318	0.762164	1.71466	1.42662	0.802447	2.53631	1.43338	0.906734	2.26592	1.20497	0.843172	1.72201
Coronary artery disease	PRS_only	comparator	UKB	European	97608	6090	91518	both	Wang 2020	0.621449	0.614166	0.628731	1.57638	1.53381	1.62012	1.58414	1.54318	1.62619	2.98337	2.67159	3.33152	2.67501	2.42936	2.94549	2.25039	2.07113	2.44516	2.81752	2.53794	3.1279	2.55308	2.34243	2.78267	2.2172	2.07128	2.37341
Coronary artery disease	intermediate	comparator	UKB	European	97608	6090	91518	both	Wang 2020	-	-	-	1.65253	1.60602	1.70038	1.60708	1.56544	1.64983	3.11172	2.78632	3.47512	2.75176	2.49893	3.03017	2.29807	2.11495	2.49704	3.17724	2.84363	3.54998	2.82409	2.57852	3.09305	2.4237	2.25661	2.60317
Coronary artery disease	PRS_only	comparator	UKB	South Asian	9542	1061	8481	both	Wang 2020	0.604712	0.586362	0.623061	1.48485	1.38872	1.58764	1.49114	1.39983	1.58841	3.16902	2.40637	4.17337	3.09296	2.44761	3.90847	2.3855	1.94751	2.92199	2.74418	2.0821	3.61679	2.75309	2.21008	3.42951	2.25239	1.8949	2.67732
Coronary artery disease	intermediate	comparator	UKB	South Asian	9542	1061	8481	both	Wang 2020	-	-	-	1.55833	1.45065	1.67401	1.49283	1.40127	1.59038	3.10732	2.35671	4.097	2.96272	2.34261	3.74697	2.32844	1.90035	2.85297	3.44928	2.55858	4.65007	3.29199	2.59281	4.17972	2.57279	2.13475	3.1007
Coronary artery disease	PRS_only	comparator	UKB	African	9476	318	9158	both	Wang 2020	0.537727	0.505133	0.570321	1.1342	1.02254	1.25805	1.14743	1.03689	1.26976	1.39705	0.768168	2.54078	1.01756	0.587267	1.76313	1.19541	0.792752	1.8026	1.39245	0.789029	2.45736	1.00639	0.603423	1.67846	1.15426	0.810496	1.64381
Coronary artery disease	intermediate	comparator	UKB	African	9476	318	9158	both	Wang 2020	-	-	-	1.15292	1.03894	1.2794	1.15213	1.04095	1.27519	1.40133	0.770315	2.54924	1.01929	0.58816	1.76644	1.20202	0.797063	1.81273	1.38029	0.776406	2.45386	0.984673	0.587581	1.65012	1.19186	0.833987	1.70329
Prostate cancer	PRS_only	comparator	UKB	European	44068	2250	41818	male	Conti 2021	0.694248	0.683248	0.705249	2.01122	1.92667	2.09948	2.0047	1.925	2.0877	4.95904	4.1948	5.86252	4.34815	3.74716	5.04553	3.60975	3.16391	4.11841	4.12062	3.54591	4.78849	3.84636	3.3974	4.35465	3.53848	3.20283	3.90931
Prostate cancer	intermediate	comparator	UKB	European	44068	2250	41818	male	Conti 2021	-	-	-	2.10741	2.01446	2.20464	2.00466	1.92498	2.08765	4.94967	4.18677	5.85159	4.34127	3.74119	5.0376	3.60992	3.16406	4.11861	4.76267	4.06447	5.5808	4.31897	3.79177	4.91948	3.80994	3.4351	4.22569
Prostate cancer	PRS_only	comparator	UKB	South Asian	5100	106	4994	male	Conti 2021	0.723789	0.673168	0.774411	2.32378	1.91823	2.81509	2.26066	1.87219	2.72972	8.19407	4.24537	15.8155	6.27035	3.34687	11.7475	5.15434	2.87889	9.22827	8.49974	5.07274	14.2419	6.39291	4.00543	10.2035	5.58979	3.72452	8.38921
Prostate cancer	intermediate	comparator	UKB	South Asian	5100	106	4994	male	Conti 2021	-	-	-	2.33205	1.90915	2.84862	2.26277	1.87457	2.73137	8.29078	4.29392	16.008	6.27584	3.34972	11.758	5.12709	2.86352	9.17999	8.67844	5.03076	14.971	6.57839	4.03909	10.7141	5.86091	3.8538	8.91335
Prostate cancer	PRS_only	comparator	UKB	African	3954	301	3653	male	Conti 2021	0.635949	0.604273	0.667626	1.59047	1.41742	1.78466	1.58484	1.42019	1.76857	2.38841	1.44159	3.95709	1.92958	1.2271	3.03422	2.17308	1.5179	3.11105	2.55509	1.55656	4.19417	2.00653	1.31299	3.06642	2.34093	1.72122	3.18376
Prostate cancer	intermediate	comparator	UKB	African	3954	301	3653	male	Conti 2021	-	-	-	1.66522	1.47058	1.88563	1.58526	1.42075	1.76883	2.38412	1.43889	3.95029	1.91207	1.21568	3.00738	2.16732	1.51374	3.10311	2.72975	1.59346	4.67631	2.18248	1.38362	3.44257	2.62352	1.88192	3.65736
Prostate cancer	PRS_only	comparator	UKB	European	44068	2250	41818	male	Du 2019	0.677959	0.666618	0.689301	1.90534	1.82528	1.9889	1.90479	1.8283	1.98448	4.84655	4.10248	5.72558	4.03371	3.47201	4.68628	3.48508	3.05286	3.9785	4.16916	3.58938	4.84259	3.64845	3.21723	4.13746	3.36732	3.04509	3.72366
Prostate cancer	intermediate	comparator	UKB	European	44068	2250	41818	male	Du 2019	-	-	-	1.97913	1.89247	2.06977	1.90458	1.82812	1.98424	4.84309	4.09954	5.72151	4.04156	3.47873	4.69545	3.48578	3.05347	3.9793	4.62219	3.94873	5.4105	3.89732	3.41737	4.44468	3.60651	3.24889	4.00349
Prostate cancer	PRS_only	comparator	UKB	South Asian	5100	106	4994	male	Du 2019	0.697201	0.642708	0.751694	2.18427	1.8098	2.63622	2.0494	1.72118	2.44022	6.84925	3.62211	12.9516	5.25006	2.8489	9.67501	4.02697	2.29225	7.0745	8.49974	5.07274	14.2419	6.03484	3.75805	9.69102	5.12538	3.39994	7.72647
Prostate cancer	intermediate	comparator	UKB	South Asian	5100	106	4994	male	Du 2019	-	-	-	2.10987	1.74592	2.5497	2.06215	1.72986	2.45826	6.9598	3.67848	13.1682	5.30653	2.8785	9.7826	4.04142	2.30017	7.1008	8.33998	4.84596	14.3533	6.24819	3.8113	10.2432	5.213	3.41525	7.95707
Prostate cancer	PRS_only	comparator	UKB	African	3954	301	3653	male	Du 2019	0.597164	0.563443	0.630886	1.39566	1.24636	1.56285	1.37999	1.23979	1.53605	2.37626	1.39343	4.05234	2.24312	1.42819	3.52306	1.95739	1.3374	2.86478	2.23685	1.33538	3.74688	2.19796	1.45457	3.32128	2.06233	1.50243	2.83087
Prostate cancer	intermediate	comparator	UKB	African	3954	301	3653	male	Du 2019	-	-	-	1.42796	1.26702	1.60934	1.38201	1.2414	1.53854	2.46496	1.44331	4.20978	2.29911	1.46204	3.61545	1.98846	1.358	2.91162	2.27349	1.29627	3.98741	2.24326	1.43421	3.5087	2.14374	1.52627	3.01102
Prostate cancer	PRS_only	comparator	UKB	European	44068	2250	41818	male	Fritsche 2020	0.691322	0.680202	0.702441	1.91505	1.83958	1.99362	1.89025	1.82009	1.96312	4.91579	4.18782	5.7703	4.13088	3.57545	4.77261	3.39642	2.98675	3.86228	4.69496	4.06053	5.42852	4.12912	3.6549	4.66486	3.67742	3.33088	4.06002
Prostate cancer	intermediate	comparator	UKB	European	44068	2250	41818	male	Fritsche 2020	-	-	-	1.96964	1.88907	2.05365	1.8915	1.82126	1.96446	4.93339	4.2027	5.79111	4.14198	3.58499	4.78552	3.40359	2.99303	3.87046	5.14832	4.41609	6.00196	4.37878	3.85337	4.97583	3.84158	3.46655	4.25719
Prostate cancer	PRS_only	comparator	UKB	South Asian	5100	106	4994	male	Fritsche 2020	0.753729	0.708892	0.798566	2.38585	1.99664	2.85094	2.32182	1.96007	2.75034	7.09705	3.42378	14.7113	5.93797	3.03572	11.6148	4.91059	2.64009	9.13374	5.80029	3.27436	10.2748	5.35162	3.28682	8.71356	4.68984	3.09476	7.10707
Prostate cancer	intermediate	comparator	UKB	South Asian	5100	106	4994	male	Fritsche 2020	-	-	-	2.41808	2.00544	2.91562	2.33734	1.97153	2.77102	7.19866	3.466	14.9512	6.00874	3.06618	11.7752	4.94085	2.65594	9.19145	5.91666	3.24171	10.7989	5.17741	3.11852	8.59561	4.70194	3.06593	7.21095
Prostate cancer	PRS_only	comparator	UKB	African	3954	301	3653	male	Fritsche 2020	0.587963	0.554425	0.621502	1.35433	1.21173	1.51372	1.31227	1.18034	1.45894	2.07929	1.2336	3.50473	1.8666	1.18392	2.94292	1.76754	1.20724	2.58787	2.39387	1.44432	3.96768	2.19796	1.45457	3.32128	2.00883	1.46047	2.76308
Prostate cancer	intermediate	comparator	UKB	African	3954	301	3653	male	Fritsche 2020	-	-	-	1.35595	1.20731	1.52288	1.31374	1.18159	1.46066	2.08197	1.23445	3.51136	1.86513	1.18233	2.94225	1.76998	1.20859	2.59213	2.28289	1.32895	3.92159	2.13449	1.37197	3.32082	2.06451	1.46921	2.90102
Prostate cancer	PRS_only	comparator	UKB	European	44068	2250	41818	male	Mars 2020	0.66449	0.65308	0.675901	1.76867	1.6972	1.84316	1.77027	1.70174	1.84157	4.18824	3.52182	4.98077	3.79369	3.25964	4.41523	3.12803	2.73686	3.57512	3.49024	2.98186	4.0853	3.35388	2.94919	3.81409	2.99893	2.70557	3.32411
Prostate cancer	intermediate	comparator	UKB	European	44068	2250	41818	male	Mars 2020	-	-	-	1.82588	1.74929	1.90583	1.77053	1.70198	1.84184	4.16859	3.5051	4.95767	3.79151	3.25775	4.41272	3.12607	2.73514	3.57289	3.97467	3.36937	4.6887	3.68435	3.22103	4.21433	3.19128	2.86847	3.55042
Prostate cancer	PRS_only	comparator	UKB	South Asian	5100	106	4994	male	Mars 2020	0.707156	0.657016	0.757296	2.05807	1.7226	2.45888	1.99623	1.68338	2.36722	4.71292	2.4741	8.97767	3.64655	1.98938	6.68416	2.62503	1.50748	4.57109	6.30268	3.60658	11.0143	4.70955	2.84543	7.79492	3.53368	2.28208	5.47173
Prostate cancer	intermediate	comparator	UKB	South Asian	5100	106	4994	male	Mars 2020	-	-	-	2.03571	1.69801	2.44058	2.00408	1.68909	2.37781	4.7695	2.49993	9.0995	3.68036	2.00482	6.75626	2.63796	1.51463	4.59439	6.19732	3.45021	11.1317	4.66878	2.76609	7.88025	3.54914	2.26599	5.55887
Prostate cancer	PRS_only	comparator	UKB	African	3954	301	3653	male	Mars 2020	0.563291	0.530567	0.596015	1.24565	1.12069	1.38453	1.24005	1.12232	1.37013	1.67062	1.0059	2.7746	1.4725	0.949492	2.28359	1.32252	0.90904	1.92407	2.39387	1.44432	3.96768	2.10136	1.38305	3.19272	1.65365	1.18247	2.31257
Prostate cancer	intermediate	comparator	UKB	African	3954	301	3653	male	Mars 2020	-	-	-	1.26203	1.13059	1.40875	1.2411	1.12323	1.37133	1.71154	1.02961	2.84513	1.49401	0.962799	2.31832	1.32346	0.909685	1.92544	2.22899	1.29056	3.84981	1.92906	1.2326	3.01904	1.69479	1.18616	2.42153
Prostate cancer	PRS_only	comparator	UKB	European	44068	2250	41818	male	Karunamuni 2021	0.67223	0.660807	0.683654	1.85822	1.7812	1.93857	1.8371	1.76458	1.9126	4.51527	3.82109	5.33558	3.97315	3.42195	4.61313	3.16132	2.76829	3.61015	4.07235	3.50268	4.73467	3.64845	3.21723	4.13746	3.16709	2.86055	3.50649
Prostate cancer	intermediate	comparator	UKB	European	44068	2250	41818	male	Karunamuni 2021	-	-	-	1.90593	1.82408	1.99146	1.83806	1.76549	1.91362	4.52606	3.83014	5.34843	3.97886	3.42684	4.61979	3.16997	2.77582	3.62007	4.42089	3.77289	5.18018	3.96172	3.47327	4.51885	3.30926	2.97819	3.67713
Prostate cancer	PRS_only	comparator	UKB	South Asian	5100	106	4994	male	Karunamuni 2021	0.731555	0.684981	0.778129	2.4372	2.00152	2.96772	2.30597	1.91372	2.77862	6.58168	3.32469	13.0293	5.70836	3.03206	10.747	4.31099	2.38603	7.78894	6.82303	3.95214	11.7794	6.03484	3.75805	9.69102	4.68984	3.09476	7.10707
Prostate cancer	intermediate	comparator	UKB	South Asian	5100	106	4994	male	Karunamuni 2021	-	-	-	2.4063	1.96785	2.94245	2.30839	1.91639	2.78058	6.60403	3.3356	13.0751	5.78565	3.07202	10.8963	4.3356	2.39893	7.83573	6.57765	3.71488	11.6465	5.89164	3.60012	9.64172	4.65858	3.03778	7.14416
Prostate cancer	PRS_only	comparator	UKB	African	3954	301	3653	male	Karunamuni 2021	0.586222	0.553358	0.619086	1.32921	1.19342	1.48044	1.2961	1.17101	1.43456	2.58024	1.57087	4.23819	1.80973	1.1327	2.89144	1.55164	1.04642	2.30078	2.89074	1.79124	4.66514	1.91345	1.24435	2.94233	1.70239	1.22054	2.37445
Prostate cancer	intermediate	comparator	UKB	African	3954	301	3653	male	Karunamuni 2021	-	-	-	1.33249	1.1895	1.49266	1.29855	1.17304	1.4375	2.64041	1.60354	4.34773	1.83693	1.14798	2.93935	1.57999	1.06416	2.34587	2.96499	1.7582	5.00009	1.9336	1.21894	3.06727	1.65286	1.16001	2.3551
Prostate cancer	PRS_only	comparator	UKB	European	44068	2250	41818	male	Schumacher 2018	0.657129	0.645568	0.66869	1.75408	1.68274	1.82845	1.74058	1.67305	1.81084	4.03844	3.40577	4.78863	3.46564	2.97543	4.0366	3.02569	2.64925	3.45562	3.6723	3.14465	4.28848	3.19681	2.80635	3.64161	2.99067	2.69795	3.31515
Prostate cancer	intermediate	comparator	UKB	European	44068	2250	41818	male	Schumacher 2018	-	-	-	1.79858	1.72297	1.87751	1.74104	1.67348	1.81133	4.04603	3.41213	4.7977	3.47409	2.98266	4.04651	3.0269	2.65031	3.45701	3.89387	3.30988	4.5809	3.3845	2.95497	3.87647	3.15678	2.83748	3.512
Prostate cancer	PRS_only	comparator	UKB	South Asian	5100	106	4994	male	Schumacher 2018	0.7153	0.666278	0.764322	2.32158	1.92075	2.80605	2.20168	1.84795	2.62311	7.43997	3.62556	15.2675	6.51126	3.34768	12.6645	4.8303	2.59159	9.00289	6.30268	3.60658	11.0143	5.68789	3.51859	9.19461	4.48214	2.94899	6.81237
Prostate cancer	intermediate	comparator	UKB	South Asian	5100	106	4994	male	Schumacher 2018	-	-	-	2.27213	1.87196	2.75785	2.2149	1.85703	2.64175	7.70693	3.74815	15.8469	6.78504	3.48244	13.2197	4.90277	2.62967	9.14075	6.14622	3.42367	11.0338	5.79439	3.51319	9.55682	4.66041	3.02813	7.17256
Prostate cancer	PRS_only	comparator	UKB	African	3954	301	3653	male	Schumacher 2018	0.592586	0.559136	0.626037	1.39065	1.23713	1.56322	1.38232	1.23639	1.54546	3.1043	1.789	5.38665	2.63253	1.6352	4.23813	2.39635	1.58413	3.62502	2.23685	1.33538	3.74688	2.10136	1.38305	3.19272	1.75178	1.25915	2.43713
Prostate cancer	intermediate	comparator	UKB	African	3954	301	3653	male	Schumacher 2018	-	-	-	1.41714	1.25175	1.60438	1.38324	1.2372	1.54651	3.10161	1.78744	5.38197	2.63619	1.637	4.24527	2.3969	1.58444	3.62597	2.47006	1.41532	4.31082	2.13992	1.36513	3.35445	1.91697	1.34623	2.7297
Parkinson's disease	PRS_only	comparator	UKB	European	97608	531	97077	both	Bobbili 2020	0.586299	0.562298	0.610301	1.3471	1.23973	1.46376	1.3489	1.24157	1.46552	1.85688	1.21275	2.84311	1.74851	1.2217	2.50248	1.82072	1.36648	2.42595	1.73849	1.17832	2.56495	1.67995	1.22832	2.29765	1.81965	1.44768	2.28719
Parkinson's disease	intermediate	comparator	UKB	European	97608	531	97077	both	Bobbili 2020	-	-	-	1.35299	1.24476	1.47064	1.35033	1.24301	1.46692	1.84789	1.20687	2.82938	1.74691	1.22057	2.50021	1.82679	1.37103	2.43405	1.7465	1.18186	2.5809	1.66667	1.21716	2.28218	1.83529	1.45887	2.30884
Parkinson's disease	PRS_only	comparator	UKB	European	97608	531	97077	both	Paul 2018	0.572611	0.548641	0.596582	1.308	1.20268	1.42255	1.30935	1.20409	1.42383	2.26924	1.54569	3.3315	1.89008	1.34116	2.66367	1.53157	1.13928	2.05895	2.29647	1.62677	3.24186	1.89677	1.40794	2.55533	1.53058	1.20103	1.95056
Parkinson's disease	intermediate	comparator	UKB	European	97608	531	97077	both	Paul 2018	-	-	-	1.3123	1.20625	1.42767	1.30941	1.20429	1.42369	2.25478	1.53577	3.31042	1.88175	1.33521	2.652	1.53027	1.1383	2.05721	2.27691	1.61005	3.21998	1.91256	1.41787	2.57984	1.5629	1.22538	1.99339
Schizophrenia	PRS_only	comparator	UKB	European	97608	273	97335	both	Zheutlin 2019	0.663117	0.631417	0.694817	1.63193	1.48547	1.79282	1.64074	1.49392	1.802	5.22976	3.32245	8.23199	4.44877	2.94168	6.72797	3.35792	2.29915	4.90425	4.4839	3.11034	6.46403	3.97951	2.90262	5.45591	3.17915	2.42393	4.16967
Schizophrenia	intermediate	comparator	UKB	European	97608	273	97335	both	Zheutlin 2019	-	-	-	1.6145	1.46916	1.77421	1.61296	1.46823	1.77196	5.04851	3.20548	7.95121	4.32041	2.85575	6.53628	3.22261	2.20565	4.70847	4.34353	3.01095	6.26588	3.87725	2.82661	5.31841	3.0832	2.34966	4.04576
Systemic lupus erythematosus	PRS_only	comparator	UKB	European	97608	201	97407	both	Chen 2020	0.638992	0.600067	0.677917	1.59369	1.39505	1.8206	1.59456	1.39616	1.82116	2.904	1.51476	5.56736	2.67423	1.51871	4.70894	2.74273	1.71267	4.39232	2.24072	1.27573	3.93568	2.1037	1.3244	3.34156	2.31171	1.6393	3.25993
Systemic lupus erythematosus	intermediate	comparator	UKB	European	97608	201	97407	both	Chen 2020	-	-	-	1.59712	1.39735	1.82544	1.59576	1.39672	1.82315	2.92936	1.52786	5.61647	2.68459	1.52454	4.72735	2.76785	1.72834	4.43258	2.27318	1.29349	3.99489	2.11071	1.3283	3.35401	2.32032	1.64495	3.27297
Systemic lupus erythematosus	PRS_only	comparator	UKB	European	97608	201	97407	both	Wang 2021	0.553601	0.512639	0.594564	1.22849	1.0579	1.42659	1.23054	1.05973	1.42886	1.44075	0.670964	3.09369	1.62606	0.892458	2.9627	1.6284	1.00608	2.63567	1.34081	0.66044	2.7221	1.5337	0.905583	2.59748	1.5807	1.0718	2.33122
Systemic lupus erythematosus	intermediate	comparator	UKB	European	97608	201	97407	both	Wang 2021	-	-	-	1.22509	1.05466	1.42305	1.22477	1.05463	1.42236	1.43406	0.667848	3.07934	1.62049	0.889376	2.95262	1.60886	0.993982	2.6041	1.33896	0.659263	2.71943	1.53589	0.906572	2.60208	1.56939	1.06388	2.31511
Type 2 diabetes	PRS_only	comparator	UKB	European	96880	7193	89687	both	Khera 2018	0.622697	0.616066	0.629328	1.53926	1.50319	1.5762	1.54473	1.51045	1.5798	2.66131	2.39573	2.95632	2.53479	2.31776	2.77215	2.25273	2.08857	2.42979	2.51643	2.27321	2.78566	2.44643	2.25441	2.65481	2.28489	2.14509	2.43379
Type 2 diabetes	intermediate	comparator	UKB	European	96880	7193	89687	both	Khera 2018	-	-	-	1.58501	1.54707	1.62387	1.54467	1.51043	1.57969	2.66942	2.40286	2.96554	2.53993	2.32232	2.77793	2.24968	2.08567	2.42658	2.70708	2.4391	3.0045	2.63836	2.42624	2.86903	2.43664	2.28421	2.59925
Type 2 diabetes	PRS_only	comparator	UKB	East Asian	2833	280	2553	both	Khera 2018	0.566296	0.529422	0.60317	1.25428	1.11355	1.4128	1.27676	1.14113	1.42851	1.96651	1.03992	3.71874	2.0808	1.24083	3.48939	2.4021	1.59836	3.61	1.52116	0.815523	2.83736	1.62966	1.00769	2.63554	1.97121	1.40204	2.77143
Type 2 diabetes	intermediate	comparator	UKB	East Asian	2833	280	2553	both	Khera 2018	-	-	-	1.29927	1.15027	1.46758	1.28109	1.14528	1.433	1.85637	0.979969	3.51654	2.14325	1.27714	3.59673	2.35353	1.56521	3.53887	1.4926	0.781081	2.85227	1.70926	1.03885	2.81231	2.13944	1.50194	3.04752
Type 2 diabetes	PRS_only	comparator	UKB	South Asian	9292	2416	6876	both	Khera 2018	0.58538	0.572257	0.598503	1.34968	1.28815	1.41416	1.31598	1.26537	1.36862	1.90925	1.55415	2.34549	1.83695	1.55051	2.17631	1.61185	1.40109	1.85431	1.98335	1.55444	2.53061	2.01021	1.66015	2.43408	1.72658	1.49722	1.99106
Type 2 diabetes	intermediate	comparator	UKB	South Asian	9292	2416	6876	both	Khera 2018	-	-	-	1.38271	1.3179	1.45071	1.31734	1.26662	1.37009	1.92731	1.56873	2.36784	1.84589	1.55801	2.18695	1.60841	1.39809	1.85038	2.14671	1.67024	2.75911	2.09824	1.72287	2.55539	1.81187	1.56457	2.09826
Type 2 diabetes	PRS_only	comparator	UKB	African	9275	1469	7806	both	Khera 2018	0.559749	0.54366	0.575837	1.20192	1.14378	1.263	1.21876	1.16441	1.27565	2.03692	1.5518	2.6737	1.81894	1.44797	2.28496	1.52886	1.26542	1.84713	1.64244	1.23717	2.18047	1.55505	1.23997	1.95019	1.33832	1.12618	1.59042
Type 2 diabetes	intermediate	comparator	UKB	African	9275	1469	7806	both	Khera 2018	-	-	-	1.23779	1.1758	1.30304	1.21651	1.16228	1.27326	2.01884	1.53677	2.65213	1.80236	1.43427	2.26491	1.52586	1.26284	1.84367	1.93015	1.43886	2.58919	1.71545	1.35662	2.1692	1.44295	1.20714	1.72483
Type 2 diabetes	PRS_only	comparator	UKB	European	96880	7193	89687	both	Mahajan 2018	0.62207	0.615378	0.628762	1.76346	1.7088	1.81987	1.73656	1.68582	1.78883	2.63339	2.37563	2.91912	2.44555	2.23839	2.67187	2.12568	1.97112	2.29236	2.68101	2.42642	2.96232	2.5322	2.33525	2.74577	2.26596	2.12707	2.41393
Type 2 diabetes	intermediate	comparator	UKB	European	96880	7193	89687	both	Mahajan 2018	-	-	-	1.8081	1.75098	1.86708	1.74987	1.69855	1.80273	2.67721	2.4151	2.96776	2.4846	2.27409	2.7146	2.15182	1.99533	2.32058	2.81192	2.53825	3.1151	2.64289	2.43254	2.87143	2.35524	2.20789	2.51242
Type 2 diabetes	PRS_only	comparator	UKB	East Asian	2833	280	2553	both	Mahajan 2018	0.589147	0.554029	0.624265	1.35397	1.20341	1.52337	1.35562	1.2132	1.51475	1.70108	0.949597	3.04726	1.79995	1.12808	2.87198	1.61295	1.09668	2.37225	1.83988	1.02303	3.30894	2.04123	1.30063	3.20353	1.854	1.31224	2.61943
Type 2 diabetes	intermediate	comparator	UKB	East Asian	2833	280	2553	both	Mahajan 2018	-	-	-	1.37878	1.22114	1.55677	1.33591	1.19661	1.49144	1.53254	0.850941	2.76011	1.66517	1.0393	2.66794	1.5535	1.0552	2.28713	1.77707	0.96466	3.27368	2.05644	1.28743	3.2848	1.94926	1.36294	2.78781
Type 2 diabetes	PRS_only	comparator	UKB	South Asian	9292	2416	6876	both	Mahajan 2018	0.58091	0.567763	0.594057	1.31388	1.25571	1.37475	1.28201	1.23374	1.33217	1.6834	1.36883	2.07026	1.5153	1.27125	1.80621	1.47437	1.28222	1.69532	1.89311	1.48215	2.41801	1.6391	1.34815	1.99283	1.64594	1.42626	1.89944
Type 2 diabetes	intermediate	comparator	UKB	South Asian	9292	2416	6876	both	Mahajan 2018	-	-	-	1.3425	1.2814	1.40651	1.28595	1.23744	1.33637	1.72099	1.39911	2.11691	1.52455	1.27896	1.81729	1.48335	1.28998	1.70571	1.96825	1.52997	2.53207	1.71751	1.40445	2.10035	1.73123	1.49388	2.00628
Type 2 diabetes	PRS_only	comparator	UKB	African	9275	1469	7806	both	Mahajan 2018	0.552261	0.53653	0.567992	1.15879	1.10698	1.21304	1.16227	1.11484	1.21171	1.05681	0.777123	1.43716	1.21886	0.962245	1.54392	1.21546	1.01038	1.46216	1.07904	0.784646	1.48388	1.27799	1.00718	1.62161	1.30738	1.09911	1.55512
Type 2 diabetes	intermediate	comparator	UKB	African	9275	1469	7806	both	Mahajan 2018	-	-	-	1.1833	1.12871	1.24053	1.16398	1.11646	1.21354	1.072	0.788131	1.45812	1.2467	0.983692	1.58003	1.22979	1.02211	1.47967	1.15388	0.830889	1.60241	1.35374	1.05869	1.73102	1.36375	1.13999	1.63143
Ulcerative colitis	PRS_only	comparator	UKB	European	97608	1155	96453	both	Khera 2018	0.603501	0.587081	0.61992	1.44871	1.36617	1.53624	1.44979	1.36779	1.53671	1.98695	1.51675	2.60291	2.10763	1.69231	2.62488	1.79297	1.48714	2.16169	2.04645	1.59727	2.62194	2.25421	1.8631	2.72742	1.98606	1.70627	2.31172
Ulcerative colitis	intermediate	comparator	UKB	European	97608	1155	96453	both	Khera 2018	-	-	-	1.45251	1.36966	1.54036	1.44923	1.36724	1.53614	1.9803	1.51157	2.59437	2.1057	1.6907	2.62256	1.79203	1.48633	2.16061	2.07022	1.6156	2.65275	2.27065	1.8765	2.74758	1.99955	1.71773	2.32759
Ulcerative colitis	PRS_only	comparator	UKB	South Asian	9542	136	9406	both	Khera 2018	0.608183	0.558927	0.657438	1.49645	1.2573	1.78109	1.49206	1.256	1.77249	2.30794	1.03232	5.15985	2.46395	1.2678	4.78864	2.35268	1.34904	4.10302	2.04458	0.991089	4.21789	2.21149	1.26211	3.875	2.26299	1.47689	3.46749
Ulcerative colitis	intermediate	comparator	UKB	South Asian	9542	136	9406	both	Khera 2018	-	-	-	1.49668	1.25741	1.78146	1.49225	1.25617	1.77272	2.32663	1.04048	5.20257	2.49185	1.28168	4.84468	2.36427	1.35565	4.12332	2.04029	0.988798	4.20993	2.21122	1.2616	3.87563	2.25755	1.47316	3.45958
Breast cancer	PRS_only	Standard_PRS	UKB	European	53239	3647	49592	female	Genomics	0.665832	0.656883	0.674781	1.80871	1.74806	1.87146	1.77923	1.72329	1.83699	3.70491	3.23588	4.24193	3.4223	3.04106	3.85134	2.77146	2.49778	3.07512	3.54445	3.11769	4.02961	3.36941	3.03485	3.74085	2.85121	2.62185	3.10063
Breast cancer	PRS+Age	Standard_PRS	UKB	European	53239	3647	49592	female	Genomics	-	-	-	1.82801	1.76617	1.89201	1.77704	1.72119	1.83469	3.68177	3.21556	4.21558	3.40668	3.0271	3.83386	2.76348	2.49055	3.06631	3.66228	3.21763	4.16838	3.47102	3.12352	3.85716	2.9191	2.68265	3.1764
Breast cancer	PRS_only	Standard_PRS	UKB	South Asian	4420	208	4212	female	Genomics	0.645225	0.604168	0.686281	1.72368	1.49515	1.98714	1.72592	1.50377	1.98088	4.62323	2.60877	8.19324	4.23828	2.56421	7.00526	4.05745	2.62281	6.27682	3.61376	2.17637	6.00048	3.54815	2.34731	5.36331	3.85458	2.79704	5.31198
Breast cancer	PRS+Age	Standard_PRS	UKB	South Asian	4420	208	4212	female	Genomics	-	-	-	1.73792	1.50629	2.00517	1.71922	1.49834	1.97267	4.61731	2.60434	8.18617	4.23271	2.56046	6.99713	4.05291	2.61981	6.26996	3.70839	2.22554	6.17926	3.57776	2.36123	5.42106	3.86855	2.80254	5.34004
Breast cancer	PRS_only	Standard_PRS	UKB	African	5498	204	5294	female	Genomics	0.608243	0.568763	0.647723	1.44176	1.27197	1.63421	1.42902	1.26477	1.6146	2.13022	1.21249	3.74257	1.80522	1.09247	2.983	1.86456	1.246	2.79019	2.93874	1.7198	5.02163	2.4085	1.52034	3.81552	2.68392	1.90382	3.78367
Breast cancer	PRS+Age	Standard_PRS	UKB	African	5498	204	5294	female	Genomics	-	-	-	1.44264	1.27238	1.63568	1.42821	1.26438	1.61327	2.13387	1.21418	3.75018	1.76301	1.06681	2.91356	1.82266	1.21788	2.72778	2.90513	1.69806	4.97026	2.4418	1.53964	3.87258	2.74139	1.94238	3.86909
Type 2 diabetes	PRS_only	Standard_PRS	UKB	European	96880	7193	89687	both	Genomics	0.693741	0.687556	0.699927	2.13127	2.07496	2.18911	2.09953	2.04839	2.15194	4.65101	4.23756	5.1048	4.03248	3.71233	4.38025	3.40467	3.16651	3.66073	4.29077	3.92696	4.68829	3.86425	3.59184	4.15732	3.58444	3.38311	3.79776
Type 2 diabetes	PRS+Age+Sex	Standard_PRS	UKB	European	96880	7193	89687	both	Genomics	-	-	-	2.22118	2.16066	2.28339	2.10744	2.05604	2.16012	4.72889	4.30781	5.19114	4.09327	3.7679	4.44673	3.43617	3.19571	3.69471	4.7969	4.3763	5.25793	4.26064	3.95067	4.59494	3.85609	3.63334	4.09249
Type 2 diabetes	PRS_only	Standard_PRS	UKB	East Asian	2833	280	2553	both	Genomics	0.682101	0.64999	0.714211	1.93176	1.69703	2.19895	1.92454	1.71053	2.16532	4.75824	2.99662	7.55544	3.99024	2.61885	6.07979	3.07328	2.11127	4.47364	5.15175	3.23017	8.21646	4.0049	2.71443	5.90887	3.14209	2.30153	4.28962
Type 2 diabetes	PRS+Age+Sex	Standard_PRS	UKB	East Asian	2833	280	2553	both	Genomics	-	-	-	2.06682	1.8033	2.36884	1.9328	1.71911	2.17305	4.76293	2.99709	7.56915	4.04107	2.65215	6.15736	3.09643	2.12753	4.50657	5.53693	3.38008	9.07009	4.58473	3.03939	6.91578	3.54692	2.55914	4.91596
Type 2 diabetes	PRS_only	Standard_PRS	UKB	South Asian	9292	2416	6876	both	Genomics	0.647575	0.634967	0.660182	1.76681	1.67742	1.86096	1.68062	1.61108	1.75315	3.23892	2.69442	3.89346	2.77509	2.36907	3.25069	2.29959	2.01153	2.62891	3.62193	2.84756	4.60689	3.11347	2.57957	3.75788	2.53611	2.20753	2.91359
Type 2 diabetes	PRS+Age+Sex	Standard_PRS	UKB	South Asian	9292	2416	6876	both	Genomics	-	-	-	1.86083	1.76273	1.96439	1.68229	1.61278	1.75479	3.22484	2.68245	3.8769	2.78299	2.37562	3.26021	2.30886	2.01947	2.63973	4.10927	3.20487	5.26889	3.45967	2.8483	4.20228	2.81462	2.43744	3.25016
Type 2 diabetes	PRS_only	Standard_PRS	UKB	African	9275	1469	7806	both	Genomics	0.601153	0.585517	0.616789	1.39855	1.32787	1.47301	1.38532	1.32321	1.45035	2.24649	1.76033	2.86691	2.00225	1.62447	2.46788	1.82986	1.53961	2.17482	2.36721	1.82137	3.07664	2.12208	1.71718	2.62246	1.99391	1.70033	2.33818
Type 2 diabetes	PRS+Age+Sex	Standard_PRS	UKB	African	9275	1469	7806	both	Genomics	-	-	-	1.44705	1.37146	1.52681	1.38577	1.3236	1.45084	2.25823	1.76925	2.88237	2.00159	1.62371	2.4674	1.83405	1.54299	2.18001	2.52844	1.92223	3.32583	2.22927	1.78722	2.78065	2.09843	1.77798	2.47665
Breast cancer	PRS_only	Enhanced_PRS	UKB	South Asian	4420	208	4212	female	Genomics	0.647595	0.607613	0.687577	1.75501	1.51842	2.02847	1.76592	1.53452	2.03222	2.99616	1.61462	5.5598	3.5641	2.1848	5.81418	3.57012	2.3614	5.39753	2.48211	1.40061	4.39869	3.39211	2.2328	5.15335	4.06467	2.95786	5.58564
Breast cancer	PRS+Age	Enhanced_PRS	UKB	South Asian	4420	208	4212	female	Genomics	-	-	-	1.77515	1.53435	2.05374	1.75653	1.52669	2.02098	2.9616	1.59502	5.49904	3.55908	2.18154	5.80645	3.58234	2.36941	5.41621	2.58753	1.45513	4.60119	3.4623	2.27292	5.27408	4.07661	2.96147	5.61164
Breast cancer	PRS_only	Enhanced_PRS	UKB	African	5498	204	5294	female	Genomics	0.605044	0.565516	0.644572	1.44338	1.27164	1.63831	1.42758	1.26114	1.61599	2.39807	1.37618	4.17875	2.10649	1.287	3.44779	1.74836	1.14642	2.66634	3.16093	1.87418	5.33114	2.67888	1.71777	4.17776	2.2879	1.60023	3.27108
Breast cancer	PRS+Age	Enhanced_PRS	UKB	African	5498	204	5294	female	Genomics	-	-	-	1.44251	1.27035	1.638	1.42805	1.2621	1.61582	2.39483	1.3736	4.17531	2.06309	1.2604	3.377	1.72408	1.13045	2.62945	3.15185	1.86643	5.32253	2.72059	1.74243	4.24785	2.33092	1.62868	3.33594
Breast cancer	PRS_only	Enhanced_PRS	UKB	European	53239	3647	49592	female	Genomics	0.67025	0.661377	0.679123	1.83683	1.7752	1.9006	1.8038	1.74711	1.86232	3.76605	3.29479	4.3047	3.26404	2.89961	3.67427	2.72491	2.45745	3.02148	3.6824	3.24306	4.18126	3.26475	2.93823	3.62756	2.87213	2.64142	3.123
Breast cancer	PRS+Age	Enhanced_PRS	UKB	European	53239	3647	49592	female	Genomics	-	-	-	1.85515	1.79237	1.92013	1.80181	1.74522	1.86022	3.73955	3.2715	4.27456	3.25215	2.88901	3.66095	2.71703	2.45032	3.01278	3.81098	3.35236	4.33235	3.34807	3.0106	3.72337	2.93619	2.69871	3.19457
Type 2 diabetes	PRS_only	Enhanced_PRS	UKB	South Asian	9292	2416	6876	both	Genomics	0.650278	0.637656	0.6629	1.78232	1.69132	1.87822	1.68909	1.61874	1.76248	2.64083	2.17769	3.20247	2.62695	2.23648	3.08559	2.40575	2.10599	2.74817	2.76688	2.17747	3.51583	2.8134	2.33075	3.39599	2.69298	2.34472	3.09298
Type 2 diabetes	PRS+Age+Sex	Enhanced_PRS	UKB	South Asian	9292	2416	6876	both	Genomics	-	-	-	1.87213	1.77265	1.9772	1.69004	1.61975	1.76337	2.62556	2.16495	3.18419	2.61553	2.22664	3.07234	2.40503	2.10516	2.74761	3.08449	2.40861	3.95003	3.1169	2.56568	3.78654	3.00953	2.60652	3.47484
Type 2 diabetes	PRS_only	Enhanced_PRS	UKB	African	9275	1469	7806	both	Genomics	0.605563	0.589874	0.621252	1.41676	1.34628	1.49093	1.41057	1.34793	1.47612	2.74475	2.17228	3.46808	2.39906	1.96012	2.93629	1.97638	1.66529	2.34558	2.81621	2.18274	3.63353	2.48711	2.02432	3.05571	2.10111	1.79423	2.46047
Type 2 diabetes	PRS+Age+Sex	Enhanced_PRS	UKB	African	9275	1469	7806	both	Genomics	-	-	-	1.47581	1.3997	1.55606	1.41206	1.34933	1.47771	2.74489	2.17232	3.46838	2.40581	1.96555	2.94468	1.9812	1.6693	2.35138	3.19872	2.44906	4.17785	2.71923	2.19231	3.37278	2.26965	1.92529	2.67561
Type 2 diabetes	PRS_only	Enhanced_PRS	UKB	European	96880	7193	89687	both	Genomics	0.704244	0.698148	0.710339	2.17489	2.11874	2.23251	2.1382	2.08759	2.19004	4.94344	4.51068	5.41773	4.36528	4.02458	4.73482	3.57742	3.32882	3.8446	4.63147	4.24473	5.05344	4.29138	3.99497	4.60978	3.82683	3.61401	4.05218
Type 2 diabetes	PRS+Age+Sex	Enhanced_PRS	UKB	European	96880	7193	89687	both	Genomics	-	-	-	2.26668	2.20624	2.32878	2.14559	2.09475	2.19766	5.01342	4.57408	5.49495	4.4162	4.0713	4.79032	3.59561	3.34569	3.8642	5.22017	4.76848	5.71466	4.74444	4.40551	5.10945	4.14743	3.90984	4.39945
Type 2 diabetes	PRS_only	Enhanced_PRS	UKB	East Asian	2833	280	2553	both	Genomics	0.664538	0.63126	0.697815	1.84882	1.62129	2.10828	1.85241	1.64082	2.09129	3.77387	2.32029	6.13806	3.12097	2.02004	4.82191	3.04432	2.11591	4.38009	3.82992	2.34755	6.24834	3.12895	2.08254	4.70116	3.47039	2.55386	4.71584
Type 2 diabetes	PRS+Age+Sex	Enhanced_PRS	UKB	East Asian	2833	280	2553	both	Genomics	-	-	-	1.9653	1.71253	2.25539	1.86279	1.65067	2.10216	3.81462	2.34385	6.20829	3.16875	2.04934	4.8996	3.16023	2.19392	4.55216	4.00643	2.38982	6.71662	3.42295	2.23448	5.24353	3.8768	2.81103	5.34663
Atrial fibrillation	PRS_only	Standard_PRS	100KGP	European	29880	843	29037	both	Genomics	0.65604	0.637119	0.674962	1.8397	1.70191	1.9775	1.96866	1.82669	2.11062
Atrial fibrillation	PRS+Age+Sex	Standard_PRS	100KGP	European	29880	843	29037	both	Genomics	-	-	-	2.05518	1.89124	2.21913	1.96024	1.81912	2.10136
Breast cancer	PRS_only	Standard_PRS	100KGP	European	10675	2208	8467	female	Genomics	0.658945	0.646302	0.671588	1.76396	1.68012	1.85198	1.34904	1.29662	1.40358
Breast cancer	PRS_only	Standard_PRS	100KGP	South Asian	1297	118	1179	female	Genomics	0.594564	0.537986	0.651143	1.37092	1.14875	1.63606	1.16725	1.00204	1.35969
Breast cancer	PRS_only	Standard_PRS	100KGP	African	383	114	269	female	Genomics	0.544479	0.482165	0.606793	1.06542	0.879537	1.29059	0.97907	0.833507	1.15005
Breast cancer	PRS+Age+Sex	Standard_PRS	100KGP	European	10675	2208	8467	female	Genomics	-	-	-	1.83745	1.72799	1.95385	1.47238	1.41539	1.53167
Breast cancer	PRS+Age+Sex	Standard_PRS	100KGP	South Asian	1297	118	1179	female	Genomics	-	-	-	1.33707	1.0932	1.63534	1.22865	1.04962	1.43821
Breast cancer	PRS+Age+Sex	Standard_PRS	100KGP	African	383	114	269	female	Genomics	-	-	-	1.03171	0.82225	1.29454	1.01092	0.860443	1.18771
Bowel cancer	PRS_only	Standard_PRS	100KGP	European	17029	1517	15512	both	Genomics	0.616168	0.601434	0.630902	1.49393	1.4203	1.57137	1.29372	1.23512	1.35509
Bowel cancer	PRS+Age+Sex	Standard_PRS	100KGP	European	17029	1517	15512	both	Genomics	-	-	-	1.57004	1.47272	1.67379	1.37493	1.31239	1.44045
Cardiovascular disease	PRS_only	Standard_PRS	100KGP	European	29972	1766	28206	both	Genomics	0.570585	0.556798	0.584373	1.29878	1.23277	1.36479	1.37635	1.30935	1.44335
Cardiovascular disease	PRS_only	Standard_PRS	100KGP	South Asian	2855	149	2706	both	Genomics	0.577194	0.529016	0.625372	1.28067	1.07154	1.48981	1.42659	1.19484	1.65835
Cardiovascular disease	PRS+Age+Sex	Standard_PRS	100KGP	European	29972	1766	28206	both	Genomics	-	-	-	1.40778	1.33252	1.48304	1.37582	1.309	1.44264
Cardiovascular disease	PRS+Age+Sex	Standard_PRS	100KGP	South Asian	2855	149	2706	both	Genomics	-	-	-	1.43866	1.1799	1.69741	1.43932	1.20273	1.67592
Epithelial ovarian cancer	PRS_only	Standard_PRS	100KGP	European	8750	283	8467	female	Genomics	0.58793	0.554806	0.621055	1.37905	1.22675	1.55026	1.29807	1.16144	1.45077
Epithelial ovarian cancer	PRS+Age+Sex	Standard_PRS	100KGP	European	8750	283	8467	female	Genomics	-	-	-	1.37165	1.21199	1.55235	1.32484	1.18522	1.48092
Hypertension	PRS_only	Standard_PRS	100KGP	European	28178	4994	23184	both	Genomics	0.601798	0.592804	0.610792	1.48351	1.4308	1.53622	1.49539	1.45113	1.53966
Hypertension	PRS_only	Standard_PRS	100KGP	South Asian	2766	358	2408	both	Genomics	0.570786	0.538241	0.60333	1.28013	1.13316	1.42711	1.29096	1.15326	1.42867
Hypertension	PRS_only	Standard_PRS	100KGP	African	984	218	766	both	Genomics	0.544679	0.497994	0.591364	1.15532	0.972937	1.33771	1.19229	1.03692	1.34767
Hypertension	PRS+Age+Sex	Standard_PRS	100KGP	European	28178	4994	23184	both	Genomics	-	-	-	1.70748	1.63872	1.77624	1.50912	1.46432	1.55392
Hypertension	PRS+Age+Sex	Standard_PRS	100KGP	South Asian	2766	358	2408	both	Genomics	-	-	-	1.40634	1.21985	1.59283	1.31011	1.17068	1.44954
Hypertension	PRS+Age+Sex	Standard_PRS	100KGP	African	984	218	766	both	Genomics	-	-	-	1.23337	1.01683	1.44991	1.19571	1.03693	1.35449
Ischaemic stroke	PRS_only	Standard_PRS	100KGP	European	30689	207	30482	both	Genomics	0.55459	0.514974	0.594206	1.22269	1.04024	1.40514	1.31304	1.11813	1.50796
Ischaemic stroke	PRS+Age+Sex	Standard_PRS	100KGP	European	30689	207	30482	both	Genomics	-	-	-	1.30399	1.10811	1.49987	1.29945	1.1058	1.49309
Coronary artery disease	PRS_only	Standard_PRS	100KGP	European	30467	824	29643	both	Genomics	0.642109	0.623328	0.660889	1.70522	1.57796	1.83247	1.79043	1.66018	1.92069
Coronary artery disease	PRS+Age+Sex	Standard_PRS	100KGP	European	30467	824	29643	both	Genomics	-	-	-	1.88699	1.73781	2.03616	1.81724	1.68378	1.95071
Osteoporosis	PRS_only	Standard_PRS	100KGP	European	30394	297	30097	both	Genomics	0.587187	0.555548	0.618825	1.38874	1.21671	1.56076	1.42744	1.25029	1.60459
Osteoporosis	PRS+Age+Sex	Standard_PRS	100KGP	European	30394	297	30097	both	Genomics	-	-	-	1.43461	1.25294	1.61628	1.426	1.24931	1.60269
Prostate cancer	PRS_only	Standard_PRS	100KGP	European	7629	584	7045	male	Genomics	0.699951	0.67857	0.721332	2.06112	1.88777	2.25039	1.68001	1.55231	1.81821
Prostate cancer	PRS+Age+Sex	Standard_PRS	100KGP	European	7629	584	7045	male	Genomics	-	-	-	2.30395	2.05012	2.58921	1.77552	1.64017	1.92203
Primary open angle glaucoma	PRS_only	Standard_PRS	100KGP	European	30554	230	30324	both	Genomics	0.652346	0.616792	0.6879	1.75631	1.52454	1.98808	1.83629	1.59281	2.07977
Primary open angle glaucoma	PRS+Age+Sex	Standard_PRS	100KGP	European	30554	230	30324	both	Genomics	-	-	-	1.83636	1.58854	2.08418	1.82731	1.58573	2.06889
Type 2 diabetes	PRS_only	Standard_PRS	100KGP	European	30135	1565	28570	both	Genomics	0.690714	0.677614	0.703814	2.08134	1.96269	2.19998	2.08757	1.97748	2.19767
Type 2 diabetes	PRS_only	Standard_PRS	100KGP	South Asian	2806	240	2566	both	Genomics	0.652904	0.61608	0.689729	1.7749	1.51949	2.0303	1.85108	1.59281	2.10935
Type 2 diabetes	PRS+Age+Sex	Standard_PRS	100KGP	European	30135	1565	28570	both	Genomics	-	-	-	2.21024	2.07914	2.34134	2.08718	1.97739	2.19697
Type 2 diabetes	PRS+Age+Sex	Standard_PRS	100KGP	South Asian	2806	240	2566	both	Genomics	-	-	-	2.00542	1.68064	2.33019	1.8484	1.58978	2.10701
Atrial fibrillation	PRS_only	Enhanced_PRS	100KGP	European	29880	843	29037	both	Genomics	0.675562	0.656938	0.694186	1.9244	1.78581	2.06299	2.05493	1.9139	2.19597
Atrial fibrillation	PRS+Age+Sex	Enhanced_PRS	100KGP	European	29880	843	29037	both	Genomics	-	-	-	2.17633	2.00804	2.34462	2.05939	1.91762	2.20116
Breast cancer	PRS_only	Enhanced_PRS	100KGP	European	10675	2208	8467	female	Genomics	0.664925	0.652362	0.677489	1.80147	1.71557	1.89166	1.35257	1.30001	1.40726
Breast cancer	PRS_only	Enhanced_PRS	100KGP	South Asian	1297	118	1179	female	Genomics	0.594852	0.538067	0.651637	1.38919	1.15814	1.66634	1.17397	0.99842	1.38038
Breast cancer	PRS_only	Enhanced_PRS	100KGP	African	383	114	269	female	Genomics	0.55074	0.487563	0.613918	1.10026	0.901528	1.3428	0.941844	0.79932	1.10978
Breast cancer	PRS+Age+Sex	Enhanced_PRS	100KGP	European	10675	2208	8467	female	Genomics	-	-	-	1.85891	1.74838	1.97643	1.48457	1.42703	1.54442
Breast cancer	PRS+Age+Sex	Enhanced_PRS	100KGP	South Asian	1297	118	1179	female	Genomics	-	-	-	1.34804	1.09596	1.6581	1.24253	1.05152	1.46823
Breast cancer	PRS+Age+Sex	Enhanced_PRS	100KGP	African	383	114	269	female	Genomics	-	-	-	1.03307	0.815591	1.30853	1.00305	0.847014	1.18783
Bowel cancer	PRS_only	Enhanced_PRS	100KGP	European	17029	1517	15512	both	Genomics	0.632576	0.618038	0.647115	1.59659	1.51671	1.68068	1.36032	1.29836	1.42525
Bowel cancer	PRS+Age+Sex	Enhanced_PRS	100KGP	European	17029	1517	15512	both	Genomics	-	-	-	1.6984	1.59065	1.81345	1.45938	1.39237	1.52961
Cardiovascular disease	PRS_only	Enhanced_PRS	100KGP	European	29972	1766	28206	both	Genomics	0.584365	0.570549	0.59818	1.36594	1.29722	1.43465	1.46296	1.39222	1.53369
Cardiovascular disease	PRS_only	Enhanced_PRS	100KGP	South Asian	2855	149	2706	both	Genomics	0.588855	0.539525	0.638186	1.34296	1.11649	1.56943	1.46311	1.22143	1.70478
Cardiovascular disease	PRS+Age+Sex	Enhanced_PRS	100KGP	European	29972	1766	28206	both	Genomics	-	-	-	1.50048	1.42068	1.58028	1.46239	1.39187	1.53291
Cardiovascular disease	PRS+Age+Sex	Enhanced_PRS	100KGP	South Asian	2855	149	2706	both	Genomics	-	-	-	1.47698	1.20683	1.74714	1.46282	1.21897	1.70667
Epithelial ovarian cancer	PRS_only	Enhanced_PRS	100KGP	European	8750	283	8467	female	Genomics	0.596913	0.563679	0.630146	1.39988	1.24867	1.56939	1.3101	1.17652	1.45884
Epithelial ovarian cancer	PRS+Age+Sex	Enhanced_PRS	100KGP	European	8750	283	8467	female	Genomics	-	-	-	1.39189	1.23377	1.57028	1.34244	1.20485	1.49574
Hypertension	PRS_only	Enhanced_PRS	100KGP	European	28178	4994	23184	both	Genomics	0.627136	0.618252	0.63602	1.61576	1.5588	1.67271	1.66374	1.61581	1.71167
Hypertension	PRS_only	Enhanced_PRS	100KGP	South Asian	2766	358	2408	both	Genomics	0.607396	0.5752	0.639592	1.4542	1.27971	1.62869	1.5159	1.35015	1.68164
Hypertension	PRS_only	Enhanced_PRS	100KGP	African	984	218	766	both	Genomics	0.541142	0.494341	0.587943	1.16664	0.990326	1.34295	1.30714	1.126	1.48829
Hypertension	PRS+Age+Sex	Enhanced_PRS	100KGP	European	28178	4994	23184	both	Genomics	-	-	-	1.96244	1.88241	2.04247	1.68091	1.63208	1.72973
Hypertension	PRS+Age+Sex	Enhanced_PRS	100KGP	South Asian	2766	358	2408	both	Genomics	-	-	-	1.64358	1.41368	1.87348	1.52364	1.35818	1.6891
Hypertension	PRS+Age+Sex	Enhanced_PRS	100KGP	African	984	218	766	both	Genomics	-	-	-	1.30847	1.08414	1.53281	1.25915	1.08481	1.43348
Ischaemic stroke	PRS_only	Enhanced_PRS	100KGP	European	30689	207	30482	both	Genomics	0.548342	0.508836	0.587848	1.19534	1.02006	1.37062	1.30297	1.11335	1.49259
Ischaemic stroke	PRS+Age+Sex	Enhanced_PRS	100KGP	European	30689	207	30482	both	Genomics	-	-	-	1.28569	1.09657	1.47482	1.28159	1.09442	1.46875
Coronary artery disease	PRS_only	Enhanced_PRS	100KGP	European	30467	824	29643	both	Genomics	0.663538	0.644762	0.682314	1.83887	1.70222	1.97553	1.95777	1.81645	2.0991
Coronary artery disease	PRS+Age+Sex	Enhanced_PRS	100KGP	European	30467	824	29643	both	Genomics	-	-	-	2.07935	1.9145	2.24419	1.97585	1.83328	2.11842
Osteoporosis	PRS_only	Enhanced_PRS	100KGP	European	30394	297	30097	both	Genomics	0.619606	0.587063	0.652149	1.57354	1.39619	1.75089	1.60899	1.42843	1.78955
Osteoporosis	PRS+Age+Sex	Enhanced_PRS	100KGP	European	30394	297	30097	both	Genomics	-	-	-	1.61	1.42594	1.79406	1.59862	1.42051	1.77673
Prostate cancer	PRS_only	Enhanced_PRS	100KGP	European	7629	584	7045	male	Genomics	0.705644	0.68455	0.726737	2.09749	1.92171	2.28934	1.71806	1.58672	1.86028
Prostate cancer	PRS+Age+Sex	Enhanced_PRS	100KGP	European	7629	584	7045	male	Genomics	-	-	-	2.36199	2.1022	2.6539	1.8211	1.68177	1.97198
Primary open angle glaucoma	PRS_only	Enhanced_PRS	100KGP	European	30554	230	30324	both	Genomics	0.699981	0.667297	0.732664	2.09878	1.81717	2.3804	2.19778	1.89957	2.49599
Primary open angle glaucoma	PRS+Age+Sex	Enhanced_PRS	100KGP	European	30554	230	30324	both	Genomics	-	-	-	2.215	1.90731	2.52269	2.18333	1.88812	2.47853
Type 2 diabetes	PRS_only	Enhanced_PRS	100KGP	European	30135	1565	28570	both	Genomics	0.7004	0.687417	0.713384	2.09051	1.97579	2.20523	2.09973	1.99408	2.20538
Type 2 diabetes	PRS_only	Enhanced_PRS	100KGP	South Asian	2806	240	2566	both	Genomics	0.662922	0.626632	0.699213	1.80897	1.54984	2.06809	1.9138	1.65356	2.17404
Type 2 diabetes	PRS+Age+Sex	Enhanced_PRS	100KGP	European	30135	1565	28570	both	Genomics	-	-	-	2.23249	2.10454	2.36044	2.09644	1.99119	2.20168
Type 2 diabetes	PRS+Age+Sex	Enhanced_PRS	100KGP	South Asian	2806	240	2566	both	Genomics	-	-	-	2.12145	1.77469	2.46821	1.89857	1.64034	2.1568
