# Supplementary material for: A systematic evaluation of the performance and properties of the UK Biobank Polygenic Risk Score (PRS) Release
Source: PLoS One. 2024 Sep 18;19(9):e0307270. doi: 10.1371/journal.pone.0307270 (PMC11410272; doi:10.1371/journal.pone.0307270)
Supplement: S4 Table — (XLSX) [file pone.0307270.s005.xlsx]

## Sheet: S4 Performance (QTs)
Trait name	Model	PRS type	Cohort name	Ancestry	Number of samples	Sex	Source	R squared	95% CI lower bound	95% CI upper bound	Beta per 1 SD PRS (standardised phenotype)	95% CI lower bound	95% CI upper bound
Age at menopause	PRS_only	Standard_PRS	UKB	European	20011	female	Genomics	0.101558	0.0937453	0.10961	0.324348	0.310981	0.337715
Age at menopause	PRS+Age	Standard_PRS	UKB	European	20011	female	Genomics	-	-	-	0.318598	0.305268	0.331927
Age at menopause	PRS_only	Standard_PRS	UKB	South Asian	1639	female	Genomics	0.0565256	0.0367028	0.0800169	0.242719	0.194682	0.290755
Age at menopause	PRS+Age	Standard_PRS	UKB	South Asian	1639	female	Genomics	-	-	-	0.227658	0.180718	0.274598
Age at menopause	PRS_only	Standard_PRS	UKB	African	1565	female	Genomics	0.0229332	0.010548	0.0397785	0.142962	0.0967003	0.189223
Age at menopause	PRS+Age	Standard_PRS	UKB	African	1565	female	Genomics	-	-	-	0.1196	0.0762509	0.16295
Age at menopause	PRS_only	Standard_PRS	UKB	East Asian	675	female	Genomics	0.0829936	0.0473097	0.126499	0.289105	0.216501	0.361709
Age at menopause	PRS+Age	Standard_PRS	UKB	East Asian	675	female	Genomics	-	-	-	0.274579	0.2032	0.345959
Body mass index	PRS_only	Standard_PRS	UKB	European	97242	both	Genomics	0.0755894	0.072423	0.0788123	0.28054	0.274374	0.286706
Body mass index	PRS+Age+Sex	Standard_PRS	UKB	European	97242	both	Genomics	-	-	-	0.280574	0.274452	0.286697
Body mass index	PRS_only	Standard_PRS	UKB	East Asian	2849	both	Genomics	0.0681632	0.0513241	0.0870001	0.249993	0.21604	0.283946
Body mass index	PRS+Age+Sex	Standard_PRS	UKB	East Asian	2849	both	Genomics	-	-	-	0.246724	0.213568	0.27988
Body mass index	PRS_only	Standard_PRS	UKB	South Asian	9311	both	Genomics	0.0638159	0.0545255	0.0737307	0.256812	0.236831	0.276794
Body mass index	PRS+Age+Sex	Standard_PRS	UKB	South Asian	9311	both	Genomics	-	-	-	0.256738	0.23681	0.276666
Body mass index	PRS_only	Standard_PRS	UKB	African	9332	both	Genomics	0.023571	0.0178646	0.0300242	0.147737	0.128443	0.167031
Body mass index	PRS+Age+Sex	Standard_PRS	UKB	African	9332	both	Genomics	-	-	-	0.150271	0.131309	0.169233
Estimated bone mineral density T-score	PRS_only	Standard_PRS	UKB	European	94871	both	Genomics	0.0430988	0.0406045	0.0456606	0.213146	0.206755	0.219537
Estimated bone mineral density T-score	PRS+Age+Sex	Standard_PRS	UKB	European	94871	both	Genomics	-	-	-	0.213437	0.207242	0.219632
Estimated bone mineral density T-score	PRS_only	Standard_PRS	UKB	East Asian	2766	both	Genomics	0.0244573	0.0143609	0.0370626	0.160529	0.122732	0.198325
Estimated bone mineral density T-score	PRS+Age+Sex	Standard_PRS	UKB	East Asian	2766	both	Genomics	-	-	-	0.161288	0.123876	0.198699
Estimated bone mineral density T-score	PRS_only	Standard_PRS	UKB	South Asian	9042	both	Genomics	0.0320961	0.0253232	0.0396121	0.169123	0.149978	0.188268
Estimated bone mineral density T-score	PRS+Age+Sex	Standard_PRS	UKB	South Asian	9042	both	Genomics	-	-	-	0.167731	0.148873	0.18659
Estimated bone mineral density T-score	PRS_only	Standard_PRS	UKB	African	8217	both	Genomics	0.00837949	0.00490837	0.0127542	0.0910294	0.0696158	0.112443
Estimated bone mineral density T-score	PRS+Age+Sex	Standard_PRS	UKB	African	8217	both	Genomics	-	-	-	0.0911435	0.0698861	0.112401
Glycated haemoglobin	PRS_only	Standard_PRS	UKB	European	88500	both	Genomics	0.0771944	0.0738469	0.0806034	0.290977	0.284348	0.297605
Glycated haemoglobin	PRS+Age+Sex	Standard_PRS	UKB	European	88500	both	Genomics	-	-	-	0.294619	0.288216	0.301022
Glycated haemoglobin	PRS_only	Standard_PRS	UKB	East Asian	2545	both	Genomics	0.0509091	0.0355134	0.0687306	0.245048	0.203925	0.286171
Glycated haemoglobin	PRS+Age+Sex	Standard_PRS	UKB	East Asian	2545	both	Genomics	-	-	-	0.251353	0.211904	0.290802
Glycated haemoglobin	PRS_only	Standard_PRS	UKB	African	6900	both	Genomics	0.0155644	0.0102952	0.0218782	0.11687	0.0949356	0.138803
Glycated haemoglobin	PRS+Age+Sex	Standard_PRS	UKB	African	6900	both	Genomics	-	-	-	0.117113	0.0957472	0.138478
Glycated haemoglobin	PRS_only	Standard_PRS	UKB	South Asian	7200	both	Genomics	0.037193	0.0290771	0.0462214	0.197022	0.173864	0.220179
Glycated haemoglobin	PRS+Age+Sex	Standard_PRS	UKB	South Asian	7200	both	Genomics	-	-	-	0.202594	0.179933	0.225255
High density lipoprotein cholesterol	PRS_only	Standard_PRS	UKB	European	85512	both	Genomics	0.150473	0.146077	0.154911	0.383234	0.37713	0.389337
High density lipoprotein cholesterol	PRS+Age+Sex	Standard_PRS	UKB	European	85512	both	Genomics	-	-	-	0.384428	0.378997	0.389859
High density lipoprotein cholesterol	PRS_only	Standard_PRS	UKB	East Asian	2488	both	Genomics	0.126267	0.102746	0.151463	0.333025	0.298588	0.367461
High density lipoprotein cholesterol	PRS+Age+Sex	Standard_PRS	UKB	East Asian	2488	both	Genomics	-	-	-	0.341437	0.310799	0.372075
High density lipoprotein cholesterol	PRS_only	Standard_PRS	UKB	African	8239	both	Genomics	0.0655365	0.0555612	0.0762117	0.235322	0.216133	0.254512
High density lipoprotein cholesterol	PRS+Age+Sex	Standard_PRS	UKB	African	8239	both	Genomics	-	-	-	0.243506	0.225466	0.261546
High density lipoprotein cholesterol	PRS_only	Standard_PRS	UKB	South Asian	8262	both	Genomics	0.129679	0.116417	0.143436	0.359458	0.339376	0.37954
High density lipoprotein cholesterol	PRS+Age+Sex	Standard_PRS	UKB	South Asian	8262	both	Genomics	-	-	-	0.357294	0.339016	0.375572
Height	PRS_only	Standard_PRS	UKB	European	97341	both	Genomics	0.0893362	0.0859429	0.0927822	0.324191	0.317688	0.330693
Height	PRS+Age+Sex	Standard_PRS	UKB	European	97341	both	Genomics	-	-	-	0.347474	0.343223	0.351725
Height	PRS_only	Standard_PRS	UKB	East Asian	2852	both	Genomics	0.089757	0.0706667	0.110638	0.267672	0.236377	0.298967
Height	PRS+Age+Sex	Standard_PRS	UKB	East Asian	2852	both	Genomics	-	-	-	0.27834	0.257183	0.299497
Height	PRS_only	Standard_PRS	UKB	South Asian	9322	both	Genomics	0.0660433	0.056612	0.0760916	0.246039	0.227255	0.264824
Height	PRS+Age+Sex	Standard_PRS	UKB	South Asian	9322	both	Genomics	-	-	-	0.267847	0.256143	0.27955
Height	PRS_only	Standard_PRS	UKB	African	9352	both	Genomics	0.0201372	0.014882	0.0261485	0.0961019	0.0825139	0.10969
Height	PRS+Age+Sex	Standard_PRS	UKB	African	9352	both	Genomics	-	-	-	0.133313	0.123623	0.143002
Intraocular pressure	PRS_only	Standard_PRS	UKB	East Asian	1026	both	Genomics	0.002927	4.95e-05	0.0131871	0.0537317	-0.0070092	0.114473
Intraocular pressure	PRS+Age+Sex	Standard_PRS	UKB	East Asian	1026	both	Genomics	-	-	-	0.046604	-0.0136934	0.106901
Intraocular pressure	PRS_only	Standard_PRS	UKB	European	25777	both	Genomics	0.0139662	0.0112624	0.0169514	0.116384	0.104446	0.128323
Intraocular pressure	PRS+Age+Sex	Standard_PRS	UKB	European	25777	both	Genomics	-	-	-	0.118028	0.106246	0.12981
Intraocular pressure	PRS_only	Standard_PRS	UKB	South Asian	4467	both	Genomics	0.0142092	0.00813618	0.0219045	0.118194	0.0893178	0.14707
Intraocular pressure	PRS+Age+Sex	Standard_PRS	UKB	South Asian	4467	both	Genomics	-	-	-	0.12198	0.0933277	0.150633
Intraocular pressure	PRS_only	Standard_PRS	UKB	African	4617	both	Genomics	0.00331747	0.00082993	0.00744614	0.0528575	0.0264247	0.0792904
Intraocular pressure	PRS+Age+Sex	Standard_PRS	UKB	African	4617	both	Genomics	-	-	-	0.0521123	0.026175	0.0780497
Low density lipoprotein cholesterol	PRS_only	Standard_PRS	UKB	European	76717	both	Genomics	0.161614	0.156866	0.166405	0.38471	0.378509	0.39091
Low density lipoprotein cholesterol	PRS+Age+Sex	Standard_PRS	UKB	European	76717	both	Genomics	-	-	-	0.395983	0.389956	0.402009
Low density lipoprotein cholesterol	PRS_only	Standard_PRS	UKB	East Asian	2380	both	Genomics	0.0989725	0.0772598	0.122729	0.307009	0.269778	0.34424
Low density lipoprotein cholesterol	PRS+Age+Sex	Standard_PRS	UKB	East Asian	2380	both	Genomics	-	-	-	0.309202	0.272997	0.345407
Low density lipoprotein cholesterol	PRS_only	Standard_PRS	UKB	African	7375	both	Genomics	0.0946777	0.0823076	0.107723	0.297274	0.276291	0.318256
Low density lipoprotein cholesterol	PRS+Age+Sex	Standard_PRS	UKB	African	7375	both	Genomics	-	-	-	0.300494	0.279704	0.321285
Low density lipoprotein cholesterol	PRS_only	Standard_PRS	UKB	South Asian	6363	both	Genomics	0.115552	0.101136	0.130665	0.338696	0.315669	0.361723
Low density lipoprotein cholesterol	PRS+Age+Sex	Standard_PRS	UKB	South Asian	6363	both	Genomics	-	-	-	0.346146	0.323226	0.369066
Resting heart rate	PRS_only	Standard_PRS	UKB	European	92573	both	Genomics	0.0280776	0.0260164	0.0302126	0.177449	0.170724	0.184175
Resting heart rate	PRS+Age+Sex	Standard_PRS	UKB	European	92573	both	Genomics	-	-	-	0.178236	0.17153	0.184941
Resting heart rate	PRS_only	Standard_PRS	UKB	East Asian	2763	both	Genomics	0.0152998	0.00753822	0.0256716	0.122005	0.0854957	0.158514
Resting heart rate	PRS+Age+Sex	Standard_PRS	UKB	East Asian	2763	both	Genomics	-	-	-	0.122733	0.0862301	0.159236
Resting heart rate	PRS_only	Standard_PRS	UKB	South Asian	9313	both	Genomics	0.0234934	0.0177912	0.0299441	0.147158	0.127887	0.166428
Resting heart rate	PRS+Age+Sex	Standard_PRS	UKB	South Asian	9313	both	Genomics	-	-	-	0.146755	0.127508	0.166002
Resting heart rate	PRS_only	Standard_PRS	UKB	African	9338	both	Genomics	0.010474	0.00676235	0.014974	0.0947329	0.0760551	0.113411
Resting heart rate	PRS+Age+Sex	Standard_PRS	UKB	African	9338	both	Genomics	-	-	-	0.0943282	0.0756769	0.11298
Total cholesterol	PRS_only	Standard_PRS	UKB	European	24100	both	Genomics	0.0663914	0.0604375	0.0725836	0.257087	0.244915	0.269259
Total cholesterol	PRS+Age+Sex	Standard_PRS	UKB	European	24100	both	Genomics	-	-	-	0.257448	0.245702	0.269194
Total cholesterol	PRS_only	Standard_PRS	UKB	South Asian	2349	both	Genomics	0.043795	0.0290005	0.0613037	0.206369	0.167357	0.245381
Total cholesterol	PRS+Age+Sex	Standard_PRS	UKB	South Asian	2349	both	Genomics	-	-	-	0.200617	0.162399	0.238836
Total cholesterol	PRS_only	Standard_PRS	UKB	African	2241	both	Genomics	0.0455257	0.0301094	0.0637648	0.206179	0.167075	0.245282
Total cholesterol	PRS+Age+Sex	Standard_PRS	UKB	African	2241	both	Genomics	-	-	-	0.206233	0.167381	0.245085
Total cholesterol	PRS_only	Standard_PRS	UKB	East Asian	670	both	Genomics	0.0247234	0.00682987	0.052936	0.15548	0.0814265	0.229533
Total cholesterol	PRS+Age+Sex	Standard_PRS	UKB	East Asian	670	both	Genomics	-	-	-	0.156426	0.083991	0.228862
Total triglycerides	PRS_only	Standard_PRS	UKB	European	24100	both	Genomics	0.0920573	0.0852074	0.0991168	0.297	0.285224	0.308777
Total triglycerides	PRS+Age+Sex	Standard_PRS	UKB	European	24100	both	Genomics	-	-	-	0.298165	0.286645	0.309684
Total triglycerides	PRS_only	Standard_PRS	UKB	South Asian	2349	both	Genomics	0.115584	0.092253	0.140803	0.344641	0.306072	0.38321
Total triglycerides	PRS+Age+Sex	Standard_PRS	UKB	South Asian	2349	both	Genomics	-	-	-	0.345831	0.307627	0.384035
Total triglycerides	PRS_only	Standard_PRS	UKB	African	2241	both	Genomics	0.0332986	0.0202134	0.0493641	0.16341	0.126941	0.19988
Total triglycerides	PRS+Age+Sex	Standard_PRS	UKB	African	2241	both	Genomics	-	-	-	0.169006	0.133161	0.204851
Total triglycerides	PRS_only	Standard_PRS	UKB	East Asian	670	both	Genomics	0.0490096	0.0219889	0.0853049	0.219436	0.146134	0.292738
Total triglycerides	PRS+Age+Sex	Standard_PRS	UKB	East Asian	670	both	Genomics	-	-	-	0.221376	0.150332	0.292421
Age at menopause	PRS_only	Enhanced_PRS	UKB	European	20011	female	Genomics	0.13008	0.121489	0.138874	0.35883	0.345972	0.371687
Age at menopause	PRS+Age	Enhanced_PRS	UKB	European	20011	female	Genomics	-	-	-	0.352716	0.33988	0.365552
Age at menopause	PRS_only	Enhanced_PRS	UKB	South Asian	1639	female	Genomics	0.0691478	0.0472409	0.0945094	0.269558	0.221648	0.317469
Age at menopause	PRS+Age	Enhanced_PRS	UKB	South Asian	1639	female	Genomics	-	-	-	0.250204	0.203244	0.297165
Age at menopause	PRS_only	Enhanced_PRS	UKB	African	1565	female	Genomics	0.0287716	0.0146738	0.0472196	0.154173	0.109765	0.19858
Age at menopause	PRS+Age	Enhanced_PRS	UKB	African	1565	female	Genomics	-	-	-	0.129282	0.0876217	0.170943
Age at menopause	PRS_only	Enhanced_PRS	UKB	East Asian	675	female	Genomics	0.0910951	0.0537271	0.135966	0.298354	0.227154	0.369555
Age at menopause	PRS+Age	Enhanced_PRS	UKB	East Asian	675	female	Genomics	-	-	-	0.283163	0.213103	0.353222
Apolipoprotein A1	PRS_only	Enhanced_PRS	UKB	European	85010	both	Genomics	0.0865167	0.0829351	0.0901595	0.283451	0.277259	0.289642
Apolipoprotein A1	PRS+Age+Sex	Enhanced_PRS	UKB	European	85010	both	Genomics	-	-	-	0.285973	0.280351	0.291595
Apolipoprotein A1	PRS_only	Enhanced_PRS	UKB	East Asian	2469	both	Genomics	0.0545172	0.0383643	0.0731292	0.214827	0.179524	0.25013
Apolipoprotein A1	PRS+Age+Sex	Enhanced_PRS	UKB	East Asian	2469	both	Genomics	-	-	-	0.232156	0.200469	0.263842
Apolipoprotein A1	PRS_only	Enhanced_PRS	UKB	African	8197	both	Genomics	0.0366636	0.0290837	0.0450469	0.17462	0.155241	0.194
Apolipoprotein A1	PRS+Age+Sex	Enhanced_PRS	UKB	African	8197	both	Genomics	-	-	-	0.180112	0.16172	0.198503
Apolipoprotein A1	PRS_only	Enhanced_PRS	UKB	South Asian	8253	both	Genomics	0.0745825	0.0640178	0.0858159	0.263244	0.243236	0.283251
Apolipoprotein A1	PRS+Age+Sex	Enhanced_PRS	UKB	South Asian	8253	both	Genomics	-	-	-	0.264134	0.245959	0.28231
Apolipoprotein B	PRS_only	Enhanced_PRS	UKB	European	92821	both	Genomics	0.117596	0.113726	0.121512	0.324971	0.319244	0.330698
Apolipoprotein B	PRS+Age+Sex	Enhanced_PRS	UKB	European	92821	both	Genomics	-	-	-	0.325336	0.319621	0.331051
Apolipoprotein B	PRS_only	Enhanced_PRS	UKB	South Asian	8984	both	Genomics	0.0473919	0.0391693	0.0563132	0.222058	0.201469	0.242647
Apolipoprotein B	PRS+Age+Sex	Enhanced_PRS	UKB	South Asian	8984	both	Genomics	-	-	-	0.220679	0.200259	0.2411
Apolipoprotein B	PRS_only	Enhanced_PRS	UKB	East Asian	2703	both	Genomics	0.0532675	0.0379513	0.070843	0.214829	0.180674	0.248985
Apolipoprotein B	PRS+Age+Sex	Enhanced_PRS	UKB	East Asian	2703	both	Genomics	-	-	-	0.217144	0.183203	0.251085
Apolipoprotein B	PRS_only	Enhanced_PRS	UKB	African	8824	both	Genomics	0.0536193	0.0448251	0.0631049	0.208615	0.190327	0.226904
Apolipoprotein B	PRS+Age+Sex	Enhanced_PRS	UKB	African	8824	both	Genomics	-	-	-	0.20991	0.191648	0.228171
Body mass index	PRS_only	Enhanced_PRS	UKB	European	97242	both	Genomics	0.134843	0.13087	0.138856	0.361914	0.356152	0.367676
Body mass index	PRS+Age+Sex	Enhanced_PRS	UKB	European	97242	both	Genomics	-	-	-	0.360972	0.355252	0.366693
Body mass index	PRS_only	Enhanced_PRS	UKB	East Asian	2849	both	Genomics	0.123027	0.101216	0.14633	0.312762	0.282089	0.343436
Body mass index	PRS+Age+Sex	Enhanced_PRS	UKB	East Asian	2849	both	Genomics	-	-	-	0.30728	0.277328	0.337232
Body mass index	PRS_only	Enhanced_PRS	UKB	South Asian	9311	both	Genomics	0.098518	0.0872908	0.110269	0.30779	0.288877	0.326704
Body mass index	PRS+Age+Sex	Enhanced_PRS	UKB	South Asian	9311	both	Genomics	-	-	-	0.307408	0.288543	0.326273
Body mass index	PRS_only	Enhanced_PRS	UKB	African	9332	both	Genomics	0.0395434	0.0321458	0.0476379	0.175182	0.157663	0.192701
Body mass index	PRS+Age+Sex	Enhanced_PRS	UKB	African	9332	both	Genomics	-	-	-	0.175633	0.158418	0.192849
Calcium	PRS_only	Enhanced_PRS	UKB	European	85537	both	Genomics	0.0713539	0.0680621	0.0747112	0.253469	0.247341	0.259597
Calcium	PRS+Age+Sex	Enhanced_PRS	UKB	European	85537	both	Genomics	-	-	-	0.253941	0.247841	0.260042
Calcium	PRS_only	Enhanced_PRS	UKB	East Asian	2490	both	Genomics	0.0440957	0.029636	0.0611126	0.211983	0.173201	0.250765
Calcium	PRS+Age+Sex	Enhanced_PRS	UKB	East Asian	2490	both	Genomics	-	-	-	0.210363	0.171934	0.248793
Calcium	PRS_only	Enhanced_PRS	UKB	African	8240	both	Genomics	0.0249371	0.0187123	0.0320028	0.144084	0.124628	0.16354
Calcium	PRS+Age+Sex	Enhanced_PRS	UKB	African	8240	both	Genomics	-	-	-	0.142615	0.123315	0.161915
Calcium	PRS_only	Enhanced_PRS	UKB	South Asian	8272	both	Genomics	0.0471173	0.0385877	0.0564067	0.206543	0.186525	0.226562
Calcium	PRS+Age+Sex	Enhanced_PRS	UKB	South Asian	8272	both	Genomics	-	-	-	0.206337	0.186352	0.226322
Docosahexaenoic acid	PRS_only	Enhanced_PRS	UKB	European	24081	both	Genomics	0.0579467	0.0523436	0.063798	0.234247	0.222318	0.246177
Docosahexaenoic acid	PRS+Age+Sex	Enhanced_PRS	UKB	European	24081	both	Genomics	-	-	-	0.234583	0.223162	0.246004
Docosahexaenoic acid	PRS_only	Enhanced_PRS	UKB	South Asian	2348	both	Genomics	0.0427215	0.0281121	0.0600594	0.203299	0.164358	0.242241
Docosahexaenoic acid	PRS+Age+Sex	Enhanced_PRS	UKB	South Asian	2348	both	Genomics	-	-	-	0.199917	0.161089	0.238746
Docosahexaenoic acid	PRS_only	Enhanced_PRS	UKB	African	2238	both	Genomics	0.00920279	0.00299669	0.0187127	0.081643	0.0465303	0.116756
Docosahexaenoic acid	PRS+Age+Sex	Enhanced_PRS	UKB	African	2238	both	Genomics	-	-	-	0.0851976	0.0506994	0.119696
Docosahexaenoic acid	PRS_only	Enhanced_PRS	UKB	East Asian	669	both	Genomics	0.021216	0.0050134	0.0479075	0.150538	0.0729416	0.228135
Docosahexaenoic acid	PRS+Age+Sex	Enhanced_PRS	UKB	East Asian	669	both	Genomics	-	-	-	0.164724	0.090485	0.238963
Estimated bone mineral density T-score	PRS_only	Enhanced_PRS	UKB	European	94871	both	Genomics	0.188673	0.184203	0.193172	0.424702	0.419098	0.430306
Estimated bone mineral density T-score	PRS+Age+Sex	Enhanced_PRS	UKB	European	94871	both	Genomics	-	-	-	0.426338	0.420942	0.431735
Estimated bone mineral density T-score	PRS_only	Enhanced_PRS	UKB	East Asian	2766	both	Genomics	0.0949343	0.0750811	0.116585	0.304042	0.269044	0.33904
Estimated bone mineral density T-score	PRS+Age+Sex	Enhanced_PRS	UKB	East Asian	2766	both	Genomics	-	-	-	0.304756	0.270154	0.339358
Estimated bone mineral density T-score	PRS_only	Enhanced_PRS	UKB	South Asian	9042	both	Genomics	0.131033	0.118296	0.144218	0.33735	0.319442	0.355259
Estimated bone mineral density T-score	PRS+Age+Sex	Enhanced_PRS	UKB	South Asian	9042	both	Genomics	-	-	-	0.334693	0.317072	0.352314
Estimated bone mineral density T-score	PRS_only	Enhanced_PRS	UKB	African	8217	both	Genomics	0.0291092	0.0223644	0.0366823	0.144231	0.126219	0.162244
Estimated bone mineral density T-score	PRS+Age+Sex	Enhanced_PRS	UKB	African	8217	both	Genomics	-	-	-	0.145489	0.127615	0.163363
Estimated glomerular filtration rate (creatinine based)	PRS_only	Enhanced_PRS	UKB	European	93236	both	Genomics	0.11396	0.110144	0.117824	0.348125	0.341894	0.354355
Estimated glomerular filtration rate (creatinine based)	PRS+Age+Sex	Enhanced_PRS	UKB	European	93236	both	Genomics	-	-	-	0.347971	0.341948	0.353994
Estimated glomerular filtration rate (creatinine based)	PRS_only	Enhanced_PRS	UKB	East Asian	2724	both	Genomics	0.0556547	0.0400598	0.0734669	0.227932	0.192661	0.263204
Estimated glomerular filtration rate (creatinine based)	PRS+Age+Sex	Enhanced_PRS	UKB	East Asian	2724	both	Genomics	-	-	-	0.232105	0.198508	0.265701
Estimated glomerular filtration rate (creatinine based)	PRS_only	Enhanced_PRS	UKB	South Asian	9059	both	Genomics	0.0886367	0.0777511	0.10009	0.288135	0.269107	0.307163
Estimated glomerular filtration rate (creatinine based)	PRS+Age+Sex	Enhanced_PRS	UKB	South Asian	9059	both	Genomics	-	-	-	0.283307	0.265063	0.301552
Estimated glomerular filtration rate (creatinine based)	PRS_only	Enhanced_PRS	UKB	African	8893	both	Genomics	0.0312897	0.0245499	0.0387876	0.165075	0.145983	0.184167
Estimated glomerular filtration rate (creatinine based)	PRS+Age+Sex	Enhanced_PRS	UKB	African	8893	both	Genomics	-	-	-	0.163777	0.145174	0.18238
Estimated glomerular filtration rate (cystatin based)	PRS_only	Enhanced_PRS	UKB	European	93267	both	Genomics	0.14224	0.138109	0.146413	0.392697	0.386509	0.398886
Estimated glomerular filtration rate (cystatin based)	PRS+Age+Sex	Enhanced_PRS	UKB	European	93267	both	Genomics	-	-	-	0.39399	0.388361	0.399618
Estimated glomerular filtration rate (cystatin based)	PRS_only	Enhanced_PRS	UKB	East Asian	2726	both	Genomics	0.0611921	0.0448655	0.0796775	0.24658	0.21031	0.282849
Estimated glomerular filtration rate (cystatin based)	PRS+Age+Sex	Enhanced_PRS	UKB	East Asian	2726	both	Genomics	-	-	-	0.257685	0.225588	0.289781
Estimated glomerular filtration rate (cystatin based)	PRS_only	Enhanced_PRS	UKB	South Asian	9057	both	Genomics	0.0899393	0.078985	0.101457	0.298597	0.279033	0.31816
Estimated glomerular filtration rate (cystatin based)	PRS+Age+Sex	Enhanced_PRS	UKB	South Asian	9057	both	Genomics	-	-	-	0.30082	0.283438	0.318203
Estimated glomerular filtration rate (cystatin based)	PRS_only	Enhanced_PRS	UKB	African	8895	both	Genomics	0.0234074	0.0175928	0.030006	0.13457	0.116504	0.152635
Estimated glomerular filtration rate (cystatin based)	PRS+Age+Sex	Enhanced_PRS	UKB	African	8895	both	Genomics	-	-	-	0.135524	0.118823	0.152224
Glycated haemoglobin	PRS_only	Enhanced_PRS	UKB	European	88500	both	Genomics	0.119095	0.115114	0.123125	0.34481	0.338632	0.350989
Glycated haemoglobin	PRS+Age+Sex	Enhanced_PRS	UKB	European	88500	both	Genomics	-	-	-	0.348663	0.342707	0.354618
Glycated haemoglobin	PRS_only	Enhanced_PRS	UKB	East Asian	2545	both	Genomics	0.0700847	0.052098	0.0902869	0.267949	0.230014	0.305884
Glycated haemoglobin	PRS+Age+Sex	Enhanced_PRS	UKB	East Asian	2545	both	Genomics	-	-	-	0.27444	0.238096	0.310784
Glycated haemoglobin	PRS_only	Enhanced_PRS	UKB	African	6900	both	Genomics	0.0173057	0.0117281	0.0239203	0.125341	0.103052	0.147631
Glycated haemoglobin	PRS+Age+Sex	Enhanced_PRS	UKB	African	6900	both	Genomics	-	-	-	0.124382	0.102666	0.146098
Glycated haemoglobin	PRS_only	Enhanced_PRS	UKB	South Asian	7200	both	Genomics	0.0508996	0.0414431	0.061214	0.215666	0.194152	0.237181
Glycated haemoglobin	PRS+Age+Sex	Enhanced_PRS	UKB	South Asian	7200	both	Genomics	-	-	-	0.221699	0.200658	0.24274
High density lipoprotein cholesterol	PRS_only	Enhanced_PRS	UKB	European	85512	both	Genomics	0.156025	0.151576	0.160514	0.385373	0.379366	0.39138
High density lipoprotein cholesterol	PRS+Age+Sex	Enhanced_PRS	UKB	European	85512	both	Genomics	-	-	-	0.386213	0.380871	0.391555
High density lipoprotein cholesterol	PRS_only	Enhanced_PRS	UKB	East Asian	2488	both	Genomics	0.107701	0.0856601	0.131607	0.306422	0.271751	0.341092
High density lipoprotein cholesterol	PRS+Age+Sex	Enhanced_PRS	UKB	East Asian	2488	both	Genomics	-	-	-	0.31988	0.289008	0.350752
High density lipoprotein cholesterol	PRS_only	Enhanced_PRS	UKB	African	8239	both	Genomics	0.0625758	0.0528095	0.073052	0.229818	0.210609	0.249027
High density lipoprotein cholesterol	PRS+Age+Sex	Enhanced_PRS	UKB	African	8239	both	Genomics	-	-	-	0.238525	0.220464	0.256586
High density lipoprotein cholesterol	PRS_only	Enhanced_PRS	UKB	South Asian	8262	both	Genomics	0.126085	0.112962	0.139714	0.356076	0.33586	0.376292
High density lipoprotein cholesterol	PRS+Age+Sex	Enhanced_PRS	UKB	South Asian	8262	both	Genomics	-	-	-	0.353585	0.335174	0.371996
Intraocular pressure	PRS_only	Enhanced_PRS	UKB	East Asian	1026	both	Genomics	0.010616	0.00177971	0.026608	0.105869	0.0432698	0.168469
Intraocular pressure	PRS+Age+Sex	Enhanced_PRS	UKB	East Asian	1026	both	Genomics	-	-	-	0.101096	0.0390066	0.163185
Intraocular pressure	PRS_only	Enhanced_PRS	UKB	European	25777	both	Genomics	0.0602625	0.0547459	0.0660086	0.241499	0.229857	0.253142
Intraocular pressure	PRS+Age+Sex	Enhanced_PRS	UKB	European	25777	both	Genomics	-	-	-	0.241826	0.230343	0.253309
Intraocular pressure	PRS_only	Enhanced_PRS	UKB	South Asian	4467	both	Genomics	0.0435465	0.0325677	0.0559547	0.19602	0.169074	0.222966
Intraocular pressure	PRS+Age+Sex	Enhanced_PRS	UKB	South Asian	4467	both	Genomics	-	-	-	0.199185	0.172472	0.225898
Intraocular pressure	PRS_only	Enhanced_PRS	UKB	African	4617	both	Genomics	0.0159649	0.00957898	0.0239092	0.114238	0.0883623	0.140114
Intraocular pressure	PRS+Age+Sex	Enhanced_PRS	UKB	African	4617	both	Genomics	-	-	-	0.112931	0.0875424	0.13832
Low density lipoprotein cholesterol	PRS_only	Enhanced_PRS	UKB	European	76717	both	Genomics	0.181352	0.176437	0.186304	0.410509	0.404337	0.416681
Low density lipoprotein cholesterol	PRS+Age+Sex	Enhanced_PRS	UKB	European	76717	both	Genomics	-	-	-	0.422222	0.41623	0.428214
Low density lipoprotein cholesterol	PRS_only	Enhanced_PRS	UKB	East Asian	2380	both	Genomics	0.106255	0.0838712	0.130604	0.315017	0.278297	0.351738
Low density lipoprotein cholesterol	PRS+Age+Sex	Enhanced_PRS	UKB	East Asian	2380	both	Genomics	-	-	-	0.319408	0.283741	0.355075
Low density lipoprotein cholesterol	PRS_only	Enhanced_PRS	UKB	African	7375	both	Genomics	0.110271	0.097103	0.12406	0.308209	0.288226	0.328193
Low density lipoprotein cholesterol	PRS+Age+Sex	Enhanced_PRS	UKB	African	7375	both	Genomics	-	-	-	0.312247	0.292454	0.33204
Low density lipoprotein cholesterol	PRS_only	Enhanced_PRS	UKB	South Asian	6363	both	Genomics	0.124974	0.110113	0.140495	0.350043	0.327281	0.372805
Low density lipoprotein cholesterol	PRS+Age+Sex	Enhanced_PRS	UKB	South Asian	6363	both	Genomics	-	-	-	0.358858	0.336203	0.381514
Omega-6 fatty acids	PRS_only	Enhanced_PRS	UKB	European	24081	both	Genomics	0.0661743	0.0602268	0.0723606	0.26343	0.25093	0.275929
Omega-6 fatty acids	PRS+Age+Sex	Enhanced_PRS	UKB	European	24081	both	Genomics	-	-	-	0.263181	0.250963	0.275399
Omega-6 fatty acids	PRS_only	Enhanced_PRS	UKB	South Asian	2348	both	Genomics	0.056452	0.0396338	0.0758327	0.239602	0.199963	0.27924
Omega-6 fatty acids	PRS+Age+Sex	Enhanced_PRS	UKB	South Asian	2348	both	Genomics	-	-	-	0.237215	0.197997	0.276434
Omega-6 fatty acids	PRS_only	Enhanced_PRS	UKB	African	2238	both	Genomics	0.0273657	0.0155937	0.0421996	0.165062	0.124274	0.20585
Omega-6 fatty acids	PRS+Age+Sex	Enhanced_PRS	UKB	African	2238	both	Genomics	-	-	-	0.165065	0.124545	0.205585
Omega-6 fatty acids	PRS_only	Enhanced_PRS	UKB	East Asian	669	both	Genomics	0.0249733	0.00695459	0.0533155	0.153706	0.0808195	0.226592
Omega-6 fatty acids	PRS+Age+Sex	Enhanced_PRS	UKB	East Asian	669	both	Genomics	-	-	-	0.153553	0.0809501	0.226157
Omega-3 fatty acids	PRS_only	Enhanced_PRS	UKB	European	24081	both	Genomics	0.0857949	0.0791402	0.0926661	0.287581	0.275724	0.299438
Omega-3 fatty acids	PRS+Age+Sex	Enhanced_PRS	UKB	European	24081	both	Genomics	-	-	-	0.288282	0.276829	0.299735
Omega-3 fatty acids	PRS_only	Enhanced_PRS	UKB	South Asian	2348	both	Genomics	0.0714185	0.0525755	0.0926473	0.261693	0.223509	0.299877
Omega-3 fatty acids	PRS+Age+Sex	Enhanced_PRS	UKB	South Asian	2348	both	Genomics	-	-	-	0.259575	0.221385	0.297766
Omega-3 fatty acids	PRS_only	Enhanced_PRS	UKB	African	2238	both	Genomics	0.0151536	0.00674236	0.0267886	0.101779	0.0677699	0.135789
Omega-3 fatty acids	PRS+Age+Sex	Enhanced_PRS	UKB	African	2238	both	Genomics	-	-	-	0.106931	0.0736339	0.140228
Omega-3 fatty acids	PRS_only	Enhanced_PRS	UKB	East Asian	669	both	Genomics	0.0441018	0.0186435	0.0790568	0.23088	0.149306	0.312453
Omega-3 fatty acids	PRS+Age+Sex	Enhanced_PRS	UKB	East Asian	669	both	Genomics	-	-	-	0.238387	0.159757	0.317018
Phosphatidylcholines	PRS_only	Enhanced_PRS	UKB	European	24081	both	Genomics	0.0731171	0.0669027	0.0795624	0.266737	0.254741	0.278732
Phosphatidylcholines	PRS+Age+Sex	Enhanced_PRS	UKB	European	24081	both	Genomics	-	-	-	0.266644	0.255451	0.277837
Phosphatidylcholines	PRS_only	Enhanced_PRS	UKB	South Asian	2348	both	Genomics	0.0613904	0.0438662	0.0814183	0.255395	0.214985	0.295805
Phosphatidylcholines	PRS+Age+Sex	Enhanced_PRS	UKB	South Asian	2348	both	Genomics	-	-	-	0.249159	0.210845	0.287474
Phosphatidylcholines	PRS_only	Enhanced_PRS	UKB	African	2238	both	Genomics	0.0496258	0.0335075	0.0685187	0.209239	0.171286	0.247192
Phosphatidylcholines	PRS+Age+Sex	Enhanced_PRS	UKB	African	2238	both	Genomics	-	-	-	0.210284	0.173313	0.247255
Phosphatidylcholines	PRS_only	Enhanced_PRS	UKB	East Asian	669	both	Genomics	0.0533615	0.0250057	0.0908225	0.22365	0.152162	0.295138
Phosphatidylcholines	PRS+Age+Sex	Enhanced_PRS	UKB	East Asian	669	both	Genomics	-	-	-	0.227758	0.160988	0.294529
Phosphoglycerides	PRS_only	Enhanced_PRS	UKB	European	24081	both	Genomics	0.0664574	0.0604985	0.0726546	0.256666	0.244516	0.268816
Phosphoglycerides	PRS+Age+Sex	Enhanced_PRS	UKB	European	24081	both	Genomics	-	-	-	0.256723	0.245275	0.268172
Phosphoglycerides	PRS_only	Enhanced_PRS	UKB	South Asian	2348	both	Genomics	0.0566161	0.0397737	0.076019	0.244106	0.203784	0.284427
Phosphoglycerides	PRS+Age+Sex	Enhanced_PRS	UKB	South Asian	2348	both	Genomics	-	-	-	0.237886	0.199397	0.276375
Phosphoglycerides	PRS_only	Enhanced_PRS	UKB	African	2238	both	Genomics	0.0423647	0.0275008	0.0600956	0.192483	0.154552	0.230415
Phosphoglycerides	PRS+Age+Sex	Enhanced_PRS	UKB	African	2238	both	Genomics	-	-	-	0.194376	0.15747	0.231283
Phosphoglycerides	PRS_only	Enhanced_PRS	UKB	East Asian	669	both	Genomics	0.0445878	0.0189684	0.0796831	0.207146	0.134377	0.279916
Phosphoglycerides	PRS+Age+Sex	Enhanced_PRS	UKB	East Asian	669	both	Genomics	-	-	-	0.21047	0.142013	0.278927
Polyunsaturated fatty acids	PRS_only	Enhanced_PRS	UKB	European	24081	both	Genomics	0.0735699	0.0673387	0.0800313	0.274314	0.262019	0.286609
Polyunsaturated fatty acids	PRS+Age+Sex	Enhanced_PRS	UKB	European	24081	both	Genomics	-	-	-	0.273902	0.261958	0.285847
Polyunsaturated fatty acids	PRS_only	Enhanced_PRS	UKB	South Asian	2348	both	Genomics	0.0645732	0.0466147	0.0849978	0.251559	0.212815	0.290302
Polyunsaturated fatty acids	PRS+Age+Sex	Enhanced_PRS	UKB	South Asian	2348	both	Genomics	-	-	-	0.248456	0.210075	0.286837
Polyunsaturated fatty acids	PRS_only	Enhanced_PRS	UKB	African	2238	both	Genomics	0.0258922	0.0144734	0.0403922	0.153829	0.114721	0.192938
Polyunsaturated fatty acids	PRS+Age+Sex	Enhanced_PRS	UKB	African	2238	both	Genomics	-	-	-	0.153308	0.11461	0.192006
Polyunsaturated fatty acids	PRS_only	Enhanced_PRS	UKB	East Asian	669	both	Genomics	0.0385074	0.0149861	0.0717645	0.200813	0.124661	0.276964
Polyunsaturated fatty acids	PRS+Age+Sex	Enhanced_PRS	UKB	East Asian	669	both	Genomics	-	-	-	0.209987	0.13489	0.285084
Resting heart rate	PRS_only	Enhanced_PRS	UKB	European	92573	both	Genomics	0.0725567	0.0693684	0.0758052	0.257375	0.251447	0.263302
Resting heart rate	PRS+Age+Sex	Enhanced_PRS	UKB	European	92573	both	Genomics	-	-	-	0.258082	0.252174	0.26399
Resting heart rate	PRS_only	Enhanced_PRS	UKB	East Asian	2763	both	Genomics	0.0551352	0.0397137	0.0727479	0.233837	0.197729	0.269944
Resting heart rate	PRS+Age+Sex	Enhanced_PRS	UKB	East Asian	2763	both	Genomics	-	-	-	0.235028	0.198925	0.271132
Resting heart rate	PRS_only	Enhanced_PRS	UKB	South Asian	9313	both	Genomics	0.0583011	0.0493902	0.0678529	0.226543	0.208049	0.245036
Resting heart rate	PRS+Age+Sex	Enhanced_PRS	UKB	South Asian	9313	both	Genomics	-	-	-	0.22629	0.20782	0.24476
Resting heart rate	PRS_only	Enhanced_PRS	UKB	African	9338	both	Genomics	0.0256337	0.0196788	0.0323285	0.142235	0.124447	0.160023
Resting heart rate	PRS+Age+Sex	Enhanced_PRS	UKB	African	9338	both	Genomics	-	-	-	0.142031	0.124269	0.159793
Remnant cholesterol	PRS_only	Enhanced_PRS	UKB	European	24100	both	Genomics	0.0638385	0.0579877	0.0699306	0.253734	0.241466	0.266002
Remnant cholesterol	PRS+Age+Sex	Enhanced_PRS	UKB	European	24100	both	Genomics	-	-	-	0.252682	0.240511	0.264852
Remnant cholesterol	PRS_only	Enhanced_PRS	UKB	South Asian	2349	both	Genomics	0.031475	0.0190395	0.0467764	0.179111	0.138914	0.219307
Remnant cholesterol	PRS+Age+Sex	Enhanced_PRS	UKB	South Asian	2349	both	Genomics	-	-	-	0.180572	0.140711	0.220433
Remnant cholesterol	PRS_only	Enhanced_PRS	UKB	African	2241	both	Genomics	0.0326958	0.019738	0.0486417	0.164873	0.127728	0.202019
Remnant cholesterol	PRS+Age+Sex	Enhanced_PRS	UKB	African	2241	both	Genomics	-	-	-	0.164777	0.127631	0.201923
Remnant cholesterol	PRS_only	Enhanced_PRS	UKB	East Asian	670	both	Genomics	0.0301728	0.00988689	0.06054	0.181274	0.103338	0.259209
Remnant cholesterol	PRS+Age+Sex	Enhanced_PRS	UKB	East Asian	670	both	Genomics	-	-	-	0.185327	0.107443	0.263212
Sphingomyelins	PRS_only	Enhanced_PRS	UKB	European	24081	both	Genomics	0.070212	0.0641069	0.0765514	0.2671	0.254823	0.279377
Sphingomyelins	PRS+Age+Sex	Enhanced_PRS	UKB	European	24081	both	Genomics	-	-	-	0.266452	0.255025	0.277878
Sphingomyelins	PRS_only	Enhanced_PRS	UKB	South Asian	2348	both	Genomics	0.0412279	0.026885	0.0583176	0.205109	0.165084	0.245134
Sphingomyelins	PRS+Age+Sex	Enhanced_PRS	UKB	South Asian	2348	both	Genomics	-	-	-	0.197033	0.158849	0.235216
Sphingomyelins	PRS_only	Enhanced_PRS	UKB	African	2238	both	Genomics	0.0402087	0.0257431	0.0575691	0.190577	0.151984	0.22917
Sphingomyelins	PRS+Age+Sex	Enhanced_PRS	UKB	African	2238	both	Genomics	-	-	-	0.194952	0.157465	0.23244
Sphingomyelins	PRS_only	Enhanced_PRS	UKB	East Asian	669	both	Genomics	0.0417427	0.017082	0.0760007	0.195405	0.124354	0.266456
Sphingomyelins	PRS+Age+Sex	Enhanced_PRS	UKB	East Asian	669	both	Genomics	-	-	-	0.213673	0.14659	0.280756
Total cholesterol	PRS_only	Enhanced_PRS	UKB	European	24100	both	Genomics	0.0686579	0.0626149	0.0749366	0.261754	0.249582	0.273926
Total cholesterol	PRS+Age+Sex	Enhanced_PRS	UKB	European	24100	both	Genomics	-	-	-	0.261958	0.250212	0.273704
Total cholesterol	PRS_only	Enhanced_PRS	UKB	South Asian	2349	both	Genomics	0.0461037	0.0309148	0.0639787	0.211607	0.172666	0.250548
Total cholesterol	PRS+Age+Sex	Enhanced_PRS	UKB	South Asian	2349	both	Genomics	-	-	-	0.205556	0.167404	0.243709
Total cholesterol	PRS_only	Enhanced_PRS	UKB	African	2241	both	Genomics	0.046002	0.0305033	0.0643175	0.205987	0.167132	0.244842
Total cholesterol	PRS+Age+Sex	Enhanced_PRS	UKB	African	2241	both	Genomics	-	-	-	0.206007	0.167402	0.244612
Total cholesterol	PRS_only	Enhanced_PRS	UKB	East Asian	670	both	Genomics	0.0256047	0.00730559	0.0541844	0.157514	0.0838277	0.2312
Total cholesterol	PRS+Age+Sex	Enhanced_PRS	UKB	East Asian	670	both	Genomics	-	-	-	0.158812	0.0867439	0.23088
Total fatty acids	PRS_only	Enhanced_PRS	UKB	European	24081	both	Genomics	0.0626904	0.0568847	0.0687388	0.255464	0.242987	0.26794
Total fatty acids	PRS+Age+Sex	Enhanced_PRS	UKB	European	24081	both	Genomics	-	-	-	0.255425	0.243046	0.267803
Total fatty acids	PRS_only	Enhanced_PRS	UKB	South Asian	2348	both	Genomics	0.066521	0.0483042	0.087181	0.260698	0.22118	0.300216
Total fatty acids	PRS+Age+Sex	Enhanced_PRS	UKB	South Asian	2348	both	Genomics	-	-	-	0.259157	0.219721	0.298593
Total fatty acids	PRS_only	Enhanced_PRS	UKB	African	2238	both	Genomics	0.0168924	0.00792871	0.0290566	0.123744	0.0846156	0.162872
Total fatty acids	PRS+Age+Sex	Enhanced_PRS	UKB	African	2238	both	Genomics	-	-	-	0.123354	0.0845182	0.162191
Total fatty acids	PRS_only	Enhanced_PRS	UKB	East Asian	669	both	Genomics	0.0260089	0.00751662	0.0547794	0.159459	0.0854046	0.233513
Total fatty acids	PRS+Age+Sex	Enhanced_PRS	UKB	East Asian	669	both	Genomics	-	-	-	0.162119	0.0890153	0.235223
Total triglycerides	PRS_only	Enhanced_PRS	UKB	European	24100	both	Genomics	0.0957743	0.0888124	0.102942	0.304084	0.292287	0.31588
Total triglycerides	PRS+Age+Sex	Enhanced_PRS	UKB	European	24100	both	Genomics	-	-	-	0.305273	0.293736	0.316811
Total triglycerides	PRS_only	Enhanced_PRS	UKB	South Asian	2349	both	Genomics	0.11565	0.0923142	0.140875	0.344381	0.305854	0.382908
Total triglycerides	PRS+Age+Sex	Enhanced_PRS	UKB	South Asian	2349	both	Genomics	-	-	-	0.345868	0.307709	0.384028
Total triglycerides	PRS_only	Enhanced_PRS	UKB	African	2241	both	Genomics	0.0340073	0.0207739	0.0502117	0.166599	0.12982	0.203377
Total triglycerides	PRS+Age+Sex	Enhanced_PRS	UKB	African	2241	both	Genomics	-	-	-	0.172325	0.136178	0.208471
Total triglycerides	PRS_only	Enhanced_PRS	UKB	East Asian	670	both	Genomics	0.0491349	0.0220752	0.0854639	0.219509	0.146281	0.292737
Total triglycerides	PRS+Age+Sex	Enhanced_PRS	UKB	East Asian	670	both	Genomics	-	-	-	0.221955	0.151013	0.292897
Age at menopause	PRS_only	comparator	UKB	European	20011	female	Day 2015	0.0662997	0.0597827	0.0731037	0.263109	0.249428	0.27679
Age at menopause	intermediate	comparator	UKB	European	20011	female	Day 2015	-	-	-	0.257497	0.243863	0.271131
Age at menopause	PRS_only	comparator	UKB	South Asian	1639	female	Day 2015	0.0462762	0.0283914	0.0680062	0.210003	0.16382	0.256186
Age at menopause	intermediate	comparator	UKB	South Asian	1639	female	Day 2015	-	-	-	0.197069	0.151983	0.242155
Age at menopause	PRS_only	comparator	UKB	African	1565	female	Day 2015	0.00732214	0.00131185	0.0180911	0.0803259	0.0339588	0.126693
Age at menopause	intermediate	comparator	UKB	African	1565	female	Day 2015	-	-	-	0.0755257	0.0322831	0.118768
Age at menopause	PRS_only	comparator	UKB	East Asian	675	female	Day 2015	0.0286733	0.00907257	0.0583456	0.164074	0.091926	0.236222
Age at menopause	intermediate	comparator	UKB	East Asian	675	female	Day 2015	-	-	-	0.14953	0.0786545	0.220405
Body mass index	PRS_only	comparator	UKB	European	97242	both	Toro-Martin 2019	0.00628928	0.00533722	0.00731838	0.0799713	0.0736532	0.0862895
Body mass index	intermediate	comparator	UKB	European	97242	both	Toro-Martin 2019	-	-	-	0.0795442	0.0732686	0.0858199
Body mass index	PRS_only	comparator	UKB	East Asian	2849	both	Toro-Martin 2019	0.0105574	0.00439515	0.0193012	0.110607	0.0712744	0.14994
Body mass index	intermediate	comparator	UKB	East Asian	2849	both	Toro-Martin 2019	-	-	-	0.107407	0.0690023	0.145812
Body mass index	PRS_only	comparator	UKB	South Asian	9311	both	Toro-Martin 2019	0.00499694	0.00254545	0.00825694	0.068829	0.049099	0.0885591
Body mass index	intermediate	comparator	UKB	South Asian	9311	both	Toro-Martin 2019	-	-	-	0.0686704	0.0489903	0.0883506
Body mass index	PRS_only	comparator	UKB	African	9332	both	Toro-Martin 2019	0.00127408	0.00023775	0.00312928	0.0337173	0.0145622	0.0528724
Body mass index	intermediate	comparator	UKB	African	9332	both	Toro-Martin 2019	-	-	-	0.0380153	0.0191741	0.0568565
Estimated glomerular filtration rate (creatinine based)	PRS_only	comparator	UKB	European	93236	both	Xie 2020	0.0568384	0.0539841	0.0597571	0.239381	0.233121	0.24564
Estimated glomerular filtration rate (creatinine based)	intermediate	comparator	UKB	European	93236	both	Xie 2020	-	-	-	0.238342	0.232277	0.244407
Estimated glomerular filtration rate (creatinine based)	PRS_only	comparator	UKB	East Asian	2724	both	Xie 2020	0.0211343	0.0117576	0.0330945	0.143071	0.106493	0.17965
Estimated glomerular filtration rate (creatinine based)	intermediate	comparator	UKB	East Asian	2724	both	Xie 2020	-	-	-	0.143445	0.108481	0.17841
Estimated glomerular filtration rate (creatinine based)	PRS_only	comparator	UKB	South Asian	9059	both	Xie 2020	0.0408895	0.033263	0.0492296	0.196674	0.177057	0.216291
Estimated glomerular filtration rate (creatinine based)	intermediate	comparator	UKB	South Asian	9059	both	Xie 2020	-	-	-	0.189124	0.170265	0.207982
Estimated glomerular filtration rate (creatinine based)	PRS_only	comparator	UKB	African	8893	both	Xie 2020	0.0143811	0.00987797	0.0196987	0.115502	0.0956266	0.135378
Estimated glomerular filtration rate (creatinine based)	intermediate	comparator	UKB	African	8893	both	Xie 2020	-	-	-	0.115762	0.0963934	0.135131
Glycated haemoglobin	PRS_only	comparator	UKB	European	88500	both	Chen 2021	0.050101	0.0473346	0.0529375	0.221096	0.214753	0.227438
Glycated haemoglobin	intermediate	comparator	UKB	European	88500	both	Chen 2021	-	-	-	0.226999	0.220868	0.233131
Glycated haemoglobin	PRS_only	comparator	UKB	East Asian	2545	both	Chen 2021	0.025144	0.0145152	0.0384914	0.145146	0.11002	0.180272
Glycated haemoglobin	intermediate	comparator	UKB	East Asian	2545	both	Chen 2021	-	-	-	0.153194	0.119453	0.186935
Glycated haemoglobin	PRS_only	comparator	UKB	African	6900	both	Chen 2021	0.00646941	0.00324329	0.0107799	0.0727974	0.0515082	0.0940867
Glycated haemoglobin	intermediate	comparator	UKB	African	6900	both	Chen 2021	-	-	-	0.0715525	0.0508065	0.0922985
Glycated haemoglobin	PRS_only	comparator	UKB	South Asian	7200	both	Chen 2021	0.0139672	0.00909142	0.0198508	0.114719	0.0924514	0.136986
Glycated haemoglobin	intermediate	comparator	UKB	South Asian	7200	both	Chen 2021	-	-	-	0.115931	0.094117	0.137745
Glycated haemoglobin	PRS_only	comparator	UKB	European	88500	both	Wheeler-Erythrocytic-African 2017	0.00548764	0.0045594	0.00650079	0.0662129	0.0603402	0.0720855
Glycated haemoglobin	intermediate	comparator	UKB	European	88500	both	Wheeler-Erythrocytic-African 2017	-	-	-	0.0671298	0.0614372	0.0728223
Glycated haemoglobin	PRS_only	comparator	UKB	East Asian	2545	both	Wheeler-Erythrocytic-African 2017	0.00405242	0.00061944	0.0104525	0.0601328	0.0234935	0.0967721
Glycated haemoglobin	intermediate	comparator	UKB	East Asian	2545	both	Wheeler-Erythrocytic-African 2017	-	-	-	0.0706547	0.0353888	0.105921
Glycated haemoglobin	PRS_only	comparator	UKB	African	6900	both	Wheeler-Erythrocytic-African 2017	0.161347	0.145699	0.177476	0.403392	0.381689	0.425096
Glycated haemoglobin	intermediate	comparator	UKB	African	6900	both	Wheeler-Erythrocytic-African 2017	-	-	-	0.400584	0.37951	0.421658
Glycated haemoglobin	PRS_only	comparator	UKB	South Asian	7200	both	Wheeler-Erythrocytic-African 2017	0.00140248	0.00020643	0.00365924	0.0347413	0.0133255	0.0561572
Glycated haemoglobin	intermediate	comparator	UKB	South Asian	7200	both	Wheeler-Erythrocytic-African 2017	-	-	-	0.0376069	0.0166184	0.0585954
Glycated haemoglobin	PRS_only	comparator	UKB	European	88500	both	Wheeler-Erythrocytic-East-Asian 2017	0.00627362	0.00527887	0.00735301	0.0820042	0.0752044	0.0888039
Glycated haemoglobin	intermediate	comparator	UKB	European	88500	both	Wheeler-Erythrocytic-East-Asian 2017	-	-	-	0.0821006	0.0755091	0.088692
Glycated haemoglobin	PRS_only	comparator	UKB	East Asian	2545	both	Wheeler-Erythrocytic-East-Asian 2017	0.0101694	0.00387577	0.0193573	0.102576	0.0632431	0.141908
Glycated haemoglobin	intermediate	comparator	UKB	East Asian	2545	both	Wheeler-Erythrocytic-East-Asian 2017	-	-	-	0.0975682	0.0596913	0.135445
Glycated haemoglobin	PRS_only	comparator	UKB	African	6900	both	Wheeler-Erythrocytic-East-Asian 2017	0.00040112	1.27e-05	0.0019008	0.0194641	-0.0034656	0.0423938
Glycated haemoglobin	intermediate	comparator	UKB	African	6900	both	Wheeler-Erythrocytic-East-Asian 2017	-	-	-	0.0220536	-0.0003002	0.0444075
Glycated haemoglobin	PRS_only	comparator	UKB	South Asian	7200	both	Wheeler-Erythrocytic-East-Asian 2017	0.00383337	0.0015113	0.00720582	0.0633377	0.0397503	0.0869251
Glycated haemoglobin	intermediate	comparator	UKB	South Asian	7200	both	Wheeler-Erythrocytic-East-Asian 2017	-	-	-	0.0658061	0.0426919	0.0889203
Glycated haemoglobin	PRS_only	comparator	UKB	European	88500	both	Wheeler-Erythrocytic-European 2017	0.0182747	0.0165663	0.0200636	0.13634	0.129756	0.142924
Glycated haemoglobin	intermediate	comparator	UKB	European	88500	both	Wheeler-Erythrocytic-European 2017	-	-	-	0.1369	0.130521	0.14328
Glycated haemoglobin	PRS_only	comparator	UKB	East Asian	2545	both	Wheeler-Erythrocytic-European 2017	0.00829462	0.00274876	0.016757	0.0848664	0.0487999	0.120933
Glycated haemoglobin	intermediate	comparator	UKB	East Asian	2545	both	Wheeler-Erythrocytic-European 2017	-	-	-	0.0797132	0.0449648	0.114462
Glycated haemoglobin	PRS_only	comparator	UKB	African	6900	both	Wheeler-Erythrocytic-European 2017	0.00057035	8.48e-08	0.00225113	0.0252769	0.000307	0.0502467
Glycated haemoglobin	intermediate	comparator	UKB	African	6900	both	Wheeler-Erythrocytic-European 2017	-	-	-	0.0249713	0.00063347	0.0493091
Glycated haemoglobin	PRS_only	comparator	UKB	South Asian	7200	both	Wheeler-Erythrocytic-European 2017	0.00455475	0.00197704	0.0081798	0.0641819	0.0422624	0.0861014
Glycated haemoglobin	intermediate	comparator	UKB	South Asian	7200	both	Wheeler-Erythrocytic-European 2017	-	-	-	0.0665045	0.0450255	0.0879836
Glycated haemoglobin	PRS_only	comparator	UKB	European	88500	both	Wheeler-Glycemic-African 2017	0.00813836	0.0070014	0.00935933	0.0884954	0.0820587	0.094932
Glycated haemoglobin	intermediate	comparator	UKB	European	88500	both	Wheeler-Glycemic-African 2017	-	-	-	0.0907624	0.0845245	0.0970003
Glycated haemoglobin	PRS_only	comparator	UKB	East Asian	2545	both	Wheeler-Glycemic-African 2017	0.00091434	7.4e-05	0.00475944	0.0297745	-0.0084786	0.0680276
Glycated haemoglobin	intermediate	comparator	UKB	East Asian	2545	both	Wheeler-Glycemic-African 2017	-	-	-	0.0333936	-0.0034267	0.0702138
Glycated haemoglobin	PRS_only	comparator	UKB	African	6900	both	Wheeler-Glycemic-African 2017	0.0014003	0.0001916	0.00371583	0.0342554	0.012668	0.0558428
Glycated haemoglobin	intermediate	comparator	UKB	African	6900	both	Wheeler-Glycemic-African 2017	-	-	-	0.0358623	0.0148249	0.0568998
Glycated haemoglobin	PRS_only	comparator	UKB	South Asian	7200	both	Wheeler-Glycemic-African 2017	0.00367101	0.00140979	0.00698331	0.0568269	0.0351995	0.0784543
Glycated haemoglobin	intermediate	comparator	UKB	South Asian	7200	both	Wheeler-Glycemic-African 2017	-	-	-	0.0550234	0.0338251	0.0762217
Glycated haemoglobin	PRS_only	comparator	UKB	European	88500	both	Wheeler-Glycemic-East-Asian 2017	0.0129847	0.011544	0.0145078	0.11991	0.113023	0.126798
Glycated haemoglobin	intermediate	comparator	UKB	European	88500	both	Wheeler-Glycemic-East-Asian 2017	-	-	-	0.124044	0.117371	0.130717
Glycated haemoglobin	PRS_only	comparator	UKB	East Asian	2545	both	Wheeler-Glycemic-East-Asian 2017	0.00794839	0.00254994	0.0162674	0.0965209	0.0546103	0.138432
Glycated haemoglobin	intermediate	comparator	UKB	East Asian	2545	both	Wheeler-Glycemic-East-Asian 2017	-	-	-	0.090724	0.0503642	0.131084
Glycated haemoglobin	PRS_only	comparator	UKB	African	6900	both	Wheeler-Glycemic-East-Asian 2017	0.00399272	0.00157262	0.00750816	0.059068	0.0370521	0.0810838
Glycated haemoglobin	intermediate	comparator	UKB	African	6900	both	Wheeler-Glycemic-East-Asian 2017	-	-	-	0.059198	0.0377428	0.0806531
Glycated haemoglobin	PRS_only	comparator	UKB	South Asian	7200	both	Wheeler-Glycemic-East-Asian 2017	0.00631638	0.00319056	0.0104821	0.0789865	0.0560997	0.101873
Glycated haemoglobin	intermediate	comparator	UKB	South Asian	7200	both	Wheeler-Glycemic-East-Asian 2017	-	-	-	0.0823792	0.0599539	0.104804
Glycated haemoglobin	PRS_only	comparator	UKB	European	88500	both	Wheeler-Glycemic-European 2017	0.0148007	0.0132623	0.0164208	0.122968	0.116358	0.129578
Glycated haemoglobin	intermediate	comparator	UKB	European	88500	both	Wheeler-Glycemic-European 2017	-	-	-	0.127367	0.120964	0.13377
Glycated haemoglobin	PRS_only	comparator	UKB	East Asian	2545	both	Wheeler-Glycemic-European 2017	0.00528414	0.00115303	0.0123676	0.0765505	0.0357294	0.117372
Glycated haemoglobin	intermediate	comparator	UKB	East Asian	2545	both	Wheeler-Glycemic-European 2017	-	-	-	0.0737108	0.0344083	0.113013
Glycated haemoglobin	PRS_only	comparator	UKB	African	6900	both	Wheeler-Glycemic-European 2017	0.00431444	0.00177737	0.00794542	0.0590155	0.0378586	0.0801724
Glycated haemoglobin	intermediate	comparator	UKB	African	6900	both	Wheeler-Glycemic-European 2017	-	-	-	0.0580197	0.037396	0.0786434
Glycated haemoglobin	PRS_only	comparator	UKB	South Asian	7200	both	Wheeler-Glycemic-European 2017	0.0075842	0.00411163	0.0120913	0.0854797	0.0628907	0.108069
Glycated haemoglobin	intermediate	comparator	UKB	South Asian	7200	both	Wheeler-Glycemic-European 2017	-	-	-	0.0883647	0.0662312	0.110498
Glycated haemoglobin	PRS_only	comparator	UKB	European	88500	both	Xie 2020	0.037734	0.0353082	0.040234	0.195459	0.188956	0.201962
Glycated haemoglobin	intermediate	comparator	UKB	European	88500	both	Xie 2020	-	-	-	0.199672	0.193379	0.205964
Glycated haemoglobin	PRS_only	comparator	UKB	East Asian	2545	both	Xie 2020	0.0177274	0.00898757	0.0292723	0.131234	0.0932662	0.169202
Glycated haemoglobin	intermediate	comparator	UKB	East Asian	2545	both	Xie 2020	-	-	-	0.122887	0.0862967	0.159477
Glycated haemoglobin	PRS_only	comparator	UKB	African	6900	both	Xie 2020	0.0044617	0.00187258	0.00814408	0.0688815	0.0446004	0.0931625
Glycated haemoglobin	intermediate	comparator	UKB	African	6900	both	Xie 2020	-	-	-	0.0666817	0.043018	0.0903455
Glycated haemoglobin	PRS_only	comparator	UKB	South Asian	7200	both	Xie 2020	0.0146024	0.00960785	0.020602	0.119141	0.096531	0.141751
Glycated haemoglobin	intermediate	comparator	UKB	South Asian	7200	both	Xie 2020	-	-	-	0.120055	0.0979032	0.142207
High density lipoprotein cholesterol	PRS_only	comparator	UKB	European	85512	both	Johnson 2015	0.0548049	0.0518743	0.0578063	0.232354	0.225886	0.238821
High density lipoprotein cholesterol	intermediate	comparator	UKB	European	85512	both	Johnson 2015	-	-	-	0.232368	0.226533	0.238202
High density lipoprotein cholesterol	PRS_only	comparator	UKB	East Asian	2488	both	Johnson 2015	0.0507163	0.0351894	0.0687267	0.230507	0.191305	0.269709
High density lipoprotein cholesterol	intermediate	comparator	UKB	East Asian	2488	both	Johnson 2015	-	-	-	0.237905	0.202547	0.273263
High density lipoprotein cholesterol	PRS_only	comparator	UKB	African	8239	both	Johnson 2015	0.0214488	0.0156902	0.0280609	0.152526	0.130278	0.174775
High density lipoprotein cholesterol	intermediate	comparator	UKB	African	8239	both	Johnson 2015	-	-	-	0.155406	0.13439	0.176423
High density lipoprotein cholesterol	PRS_only	comparator	UKB	South Asian	8262	both	Johnson 2015	0.0572434	0.0478844	0.0673283	0.241587	0.220444	0.26273
High density lipoprotein cholesterol	intermediate	comparator	UKB	South Asian	8262	both	Johnson 2015	-	-	-	0.241746	0.222369	0.261122
High density lipoprotein cholesterol	PRS_only	comparator	UKB	European	85512	both	Kuchenbaecker 2019	0.0695495	0.0662935	0.0728717	0.265052	0.258554	0.27155
High density lipoprotein cholesterol	intermediate	comparator	UKB	European	85512	both	Kuchenbaecker 2019	-	-	-	0.266854	0.261007	0.272702
High density lipoprotein cholesterol	PRS_only	comparator	UKB	East Asian	2488	both	Kuchenbaecker 2019	0.0498891	0.0344898	0.0677813	0.22559	0.186891	0.264289
High density lipoprotein cholesterol	intermediate	comparator	UKB	East Asian	2488	both	Kuchenbaecker 2019	-	-	-	0.238125	0.203273	0.272977
High density lipoprotein cholesterol	PRS_only	comparator	UKB	African	8239	both	Kuchenbaecker 2019	0.0229253	0.0169643	0.0297344	0.144259	0.123921	0.164597
High density lipoprotein cholesterol	intermediate	comparator	UKB	African	8239	both	Kuchenbaecker 2019	-	-	-	0.148529	0.129324	0.167734
High density lipoprotein cholesterol	PRS_only	comparator	UKB	South Asian	8262	both	Kuchenbaecker 2019	0.0638158	0.0539743	0.0743611	0.259403	0.237977	0.28083
High density lipoprotein cholesterol	intermediate	comparator	UKB	South Asian	8262	both	Kuchenbaecker 2019	-	-	-	0.256461	0.236819	0.276103
High density lipoprotein cholesterol	PRS_only	comparator	UKB	European	85512	both	Tam 2021	0.0374405	0.0349824	0.0399754	0.196753	0.190066	0.203439
High density lipoprotein cholesterol	intermediate	comparator	UKB	European	85512	both	Tam 2021	-	-	-	0.198003	0.19196	0.204046
High density lipoprotein cholesterol	PRS_only	comparator	UKB	East Asian	2488	both	Tam 2021	0.0522287	0.0364721	0.0704516	0.23455	0.195273	0.273826
High density lipoprotein cholesterol	intermediate	comparator	UKB	East Asian	2488	both	Tam 2021	-	-	-	0.222605	0.187028	0.258181
High density lipoprotein cholesterol	PRS_only	comparator	UKB	African	8239	both	Tam 2021	0.0175239	0.0123445	0.023571	0.126527	0.106068	0.146986
High density lipoprotein cholesterol	intermediate	comparator	UKB	African	8239	both	Tam 2021	-	-	-	0.124014	0.104666	0.143362
High density lipoprotein cholesterol	PRS_only	comparator	UKB	South Asian	8262	both	Tam 2021	0.042037	0.0339608	0.0508916	0.205074	0.183962	0.226186
High density lipoprotein cholesterol	intermediate	comparator	UKB	South Asian	8262	both	Tam 2021	-	-	-	0.203807	0.184423	0.223191
High density lipoprotein cholesterol	PRS_only	comparator	UKB	European	85512	both	Xie 2020	0.0760001	0.0726177	0.0794466	0.279875	0.273334	0.286416
High density lipoprotein cholesterol	intermediate	comparator	UKB	European	85512	both	Xie 2020	-	-	-	0.281385	0.275502	0.287267
High density lipoprotein cholesterol	PRS_only	comparator	UKB	East Asian	2488	both	Xie 2020	0.0696496	0.051525	0.0900452	0.261637	0.224048	0.299226
High density lipoprotein cholesterol	intermediate	comparator	UKB	East Asian	2488	both	Xie 2020	-	-	-	0.27234	0.238567	0.306113
High density lipoprotein cholesterol	PRS_only	comparator	UKB	African	8239	both	Xie 2020	0.0407577	0.0327918	0.0495085	0.20576	0.184203	0.227316
High density lipoprotein cholesterol	intermediate	comparator	UKB	African	8239	both	Xie 2020	-	-	-	0.209101	0.188768	0.229434
High density lipoprotein cholesterol	PRS_only	comparator	UKB	South Asian	8262	both	Xie 2020	0.0733287	0.0628489	0.0844805	0.267908	0.247369	0.288446
High density lipoprotein cholesterol	intermediate	comparator	UKB	South Asian	8262	both	Xie 2020	-	-	-	0.26531	0.2465	0.28412
Low density lipoprotein cholesterol	PRS_only	comparator	UKB	European	76717	both	Johnson 2015	0.0677927	0.064395	0.0712648	0.280044	0.272696	0.287393
Low density lipoprotein cholesterol	intermediate	comparator	UKB	European	76717	both	Johnson 2015	-	-	-	0.285756	0.278573	0.292938
Low density lipoprotein cholesterol	PRS_only	comparator	UKB	East Asian	2380	both	Johnson 2015	0.0265848	0.0153028	0.0407558	0.155444	0.117639	0.193249
Low density lipoprotein cholesterol	intermediate	comparator	UKB	East Asian	2380	both	Johnson 2015	-	-	-	0.163803	0.126972	0.200634
Low density lipoprotein cholesterol	PRS_only	comparator	UKB	African	7375	both	Johnson 2015	0.0186467	0.0130165	0.0252418	0.13841	0.11549	0.161329
Low density lipoprotein cholesterol	intermediate	comparator	UKB	African	7375	both	Johnson 2015	-	-	-	0.139984	0.117235	0.162732
Low density lipoprotein cholesterol	PRS_only	comparator	UKB	South Asian	6363	both	Johnson 2015	0.0515711	0.0414787	0.0626312	0.231021	0.206674	0.255367
Low density lipoprotein cholesterol	intermediate	comparator	UKB	South Asian	6363	both	Johnson 2015	-	-	-	0.236016	0.211763	0.260268
Low density lipoprotein cholesterol	PRS_only	comparator	UKB	European	76717	both	Leal 2020	0.0735374	0.0700182	0.077129	0.271398	0.264582	0.278215
Low density lipoprotein cholesterol	intermediate	comparator	UKB	European	76717	both	Leal 2020	-	-	-	0.277271	0.27061	0.283931
Low density lipoprotein cholesterol	PRS_only	comparator	UKB	East Asian	2380	both	Leal 2020	0.0446187	0.0297705	0.062136	0.202172	0.164572	0.239773
Low density lipoprotein cholesterol	intermediate	comparator	UKB	East Asian	2380	both	Leal 2020	-	-	-	0.204055	0.16743	0.24068
Low density lipoprotein cholesterol	PRS_only	comparator	UKB	African	7375	both	Leal 2020	0.0386082	0.0304339	0.0476678	0.184442	0.163434	0.205451
Low density lipoprotein cholesterol	intermediate	comparator	UKB	African	7375	both	Leal 2020	-	-	-	0.187798	0.166959	0.208636
Low density lipoprotein cholesterol	PRS_only	comparator	UKB	South Asian	6363	both	Leal 2020	0.0329173	0.0248276	0.042059	0.181883	0.157656	0.20611
Low density lipoprotein cholesterol	intermediate	comparator	UKB	South Asian	6363	both	Leal 2020	-	-	-	0.185467	0.161335	0.209599
Low density lipoprotein cholesterol	PRS_only	comparator	UKB	European	76717	both	Tam 2021	0.0156757	0.0139787	0.0174668	0.118318	0.111683	0.124952
Low density lipoprotein cholesterol	intermediate	comparator	UKB	European	76717	both	Tam 2021	-	-	-	0.119704	0.113206	0.126202
Low density lipoprotein cholesterol	PRS_only	comparator	UKB	East Asian	2380	both	Tam 2021	0.0461071	0.0310077	0.0638575	0.226855	0.185383	0.268327
Low density lipoprotein cholesterol	intermediate	comparator	UKB	East Asian	2380	both	Tam 2021	-	-	-	0.230654	0.190263	0.271044
Low density lipoprotein cholesterol	PRS_only	comparator	UKB	African	7375	both	Tam 2021	0.0527112	0.0432055	0.0630474	0.200963	0.181517	0.220409
Low density lipoprotein cholesterol	intermediate	comparator	UKB	African	7375	both	Tam 2021	-	-	-	0.203594	0.184312	0.222877
Low density lipoprotein cholesterol	PRS_only	comparator	UKB	South Asian	6363	both	Tam 2021	0.0246628	0.0176867	0.032729	0.15941	0.134775	0.184046
Low density lipoprotein cholesterol	intermediate	comparator	UKB	South Asian	6363	both	Tam 2021	-	-	-	0.16179	0.137252	0.186328
Low density lipoprotein cholesterol	PRS_only	comparator	UKB	European	76717	both	Trinder 2020	0.0741525	0.0706207	0.0777564	0.283099	0.27602	0.290178
Low density lipoprotein cholesterol	intermediate	comparator	UKB	European	76717	both	Trinder 2020	-	-	-	0.289833	0.282917	0.296748
Low density lipoprotein cholesterol	PRS_only	comparator	UKB	East Asian	2380	both	Trinder 2020	0.0340802	0.0211799	0.0497772	0.176204	0.138501	0.213908
Low density lipoprotein cholesterol	intermediate	comparator	UKB	East Asian	2380	both	Trinder 2020	-	-	-	0.182802	0.146078	0.219526
Low density lipoprotein cholesterol	PRS_only	comparator	UKB	African	7375	both	Trinder 2020	0.0262616	0.0195307	0.0339266	0.159547	0.137372	0.181723
Low density lipoprotein cholesterol	intermediate	comparator	UKB	African	7375	both	Trinder 2020	-	-	-	0.159593	0.137587	0.181599
Low density lipoprotein cholesterol	PRS_only	comparator	UKB	South Asian	6363	both	Trinder 2020	0.0579273	0.047263	0.0695312	0.247611	0.223072	0.27215
Low density lipoprotein cholesterol	intermediate	comparator	UKB	South Asian	6363	both	Trinder 2020	-	-	-	0.25175	0.22731	0.276189
Low density lipoprotein cholesterol	PRS_only	comparator	UKB	European	76717	both	Xie 2020	0.125875	0.121514	0.130291	0.35382	0.347222	0.360418
Low density lipoprotein cholesterol	intermediate	comparator	UKB	European	76717	both	Xie 2020	-	-	-	0.361871	0.355441	0.368301
Low density lipoprotein cholesterol	PRS_only	comparator	UKB	East Asian	2380	both	Xie 2020	0.0782332	0.0586943	0.100048	0.282345	0.243392	0.321298
Low density lipoprotein cholesterol	intermediate	comparator	UKB	East Asian	2380	both	Xie 2020	-	-	-	0.283929	0.246026	0.321831
Low density lipoprotein cholesterol	PRS_only	comparator	UKB	African	7375	both	Xie 2020	0.100286	0.0876163	0.113612	0.297038	0.27673	0.317346
Low density lipoprotein cholesterol	intermediate	comparator	UKB	African	7375	both	Xie 2020	-	-	-	0.302541	0.282421	0.322661
Low density lipoprotein cholesterol	PRS_only	comparator	UKB	South Asian	6363	both	Xie 2020	0.0865587	0.0737697	0.100164	0.29573	0.272122	0.319338
Low density lipoprotein cholesterol	intermediate	comparator	UKB	South Asian	6363	both	Xie 2020	-	-	-	0.300662	0.277158	0.324165
Total cholesterol	PRS_only	comparator	UKB	European	24100	both	Johnson 2015	0.0290994	0.0250595	0.0334218	0.184941	0.171453	0.198429
Total cholesterol	intermediate	comparator	UKB	European	24100	both	Johnson 2015	-	-	-	0.183008	0.169968	0.196048
Total cholesterol	PRS_only	comparator	UKB	South Asian	2349	both	Johnson 2015	0.0128201	0.0053499	0.0233917	0.113995	0.0735255	0.154465
Total cholesterol	intermediate	comparator	UKB	South Asian	2349	both	Johnson 2015	-	-	-	0.111469	0.0718488	0.15109
Total cholesterol	PRS_only	comparator	UKB	African	2241	both	Johnson 2015	0.00984763	0.00337502	0.019611	0.102115	0.0597023	0.144528
Total cholesterol	intermediate	comparator	UKB	African	2241	both	Johnson 2015	-	-	-	0.102597	0.0604397	0.144755
Total cholesterol	PRS_only	comparator	UKB	East Asian	670	both	Johnson 2015	0.00772032	0.00015306	0.0263617	0.0872946	0.0122453	0.162344
Total cholesterol	intermediate	comparator	UKB	East Asian	670	both	Johnson 2015	-	-	-	0.0997338	0.0260954	0.173372
Total cholesterol	PRS_only	comparator	UKB	European	24100	both	Tam 2021	0.0156585	0.0126984	0.0189176	0.122624	0.110349	0.134899
Total cholesterol	intermediate	comparator	UKB	European	24100	both	Tam 2021	-	-	-	0.122591	0.110721	0.13446
Total cholesterol	PRS_only	comparator	UKB	South Asian	2349	both	Tam 2021	0.0140562	0.006165	0.025033	0.122907	0.0812623	0.164552
Total cholesterol	intermediate	comparator	UKB	South Asian	2349	both	Tam 2021	-	-	-	0.126921	0.0861799	0.167663
Total cholesterol	PRS_only	comparator	UKB	African	2241	both	Tam 2021	0.0267905	0.0151618	0.0414846	0.145483	0.109163	0.181803
Total cholesterol	intermediate	comparator	UKB	African	2241	both	Tam 2021	-	-	-	0.146988	0.110892	0.183084
Total cholesterol	PRS_only	comparator	UKB	East Asian	670	both	Tam 2021	0.0355657	0.013144	0.0678354	0.2016	0.12199	0.281211
Total cholesterol	intermediate	comparator	UKB	East Asian	670	both	Tam 2021	-	-	-	0.199585	0.121686	0.277483
Total cholesterol	PRS_only	comparator	UKB	European	24100	both	Xie 2020	0.0558915	0.0503819	0.0616515	0.247792	0.234933	0.26065
Total cholesterol	intermediate	comparator	UKB	European	24100	both	Xie 2020	-	-	-	0.24774	0.235324	0.260155
Total cholesterol	PRS_only	comparator	UKB	South Asian	2349	both	Xie 2020	0.0312296	0.0188464	0.046482	0.172373	0.133533	0.211214
Total cholesterol	intermediate	comparator	UKB	South Asian	2349	both	Xie 2020	-	-	-	0.166581	0.128526	0.204636
Total cholesterol	PRS_only	comparator	UKB	African	2241	both	Xie 2020	0.0538328	0.0370517	0.0733316	0.228393	0.188732	0.268054
Total cholesterol	intermediate	comparator	UKB	African	2241	both	Xie 2020	-	-	-	0.230462	0.191071	0.269854
Total cholesterol	PRS_only	comparator	UKB	East Asian	670	both	Xie 2020	0.022358	0.00559436	0.0495446	0.154563	0.0770564	0.23207
Total cholesterol	intermediate	comparator	UKB	East Asian	670	both	Xie 2020	-	-	-	0.161444	0.0856638	0.237224
Total triglycerides	PRS_only	comparator	UKB	European	24100	both	Johnson 2015	0.0428745	0.0380041	0.0480106	0.212366	0.199698	0.225035
Total triglycerides	intermediate	comparator	UKB	European	24100	both	Johnson 2015	-	-	-	0.214226	0.201821	0.226632
Total triglycerides	PRS_only	comparator	UKB	South Asian	2349	both	Johnson 2015	0.0588977	0.0417281	0.0785995	0.229756	0.1926	0.266912
Total triglycerides	intermediate	comparator	UKB	South Asian	2349	both	Johnson 2015	-	-	-	0.22908	0.192231	0.26593
Total triglycerides	PRS_only	comparator	UKB	African	2241	both	Johnson 2015	0.00375222	0.00039708	0.0104806	0.0640765	0.0208292	0.107324
Total triglycerides	intermediate	comparator	UKB	African	2241	both	Johnson 2015	-	-	-	0.0710177	0.0284674	0.113568
Total triglycerides	PRS_only	comparator	UKB	East Asian	670	both	Johnson 2015	0.0209173	0.00487422	0.0474468	0.137662	0.06624	0.209083
Total triglycerides	intermediate	comparator	UKB	East Asian	670	both	Johnson 2015	-	-	-	0.128106	0.0586773	0.197535
Total triglycerides	PRS_only	comparator	UKB	European	24100	both	Kuchenbaecker 2019	0.0389562	0.0343028	0.0438801	0.208738	0.195648	0.221828
Total triglycerides	intermediate	comparator	UKB	European	24100	both	Kuchenbaecker 2019	-	-	-	0.210654	0.197835	0.223473
Total triglycerides	PRS_only	comparator	UKB	South Asian	2349	both	Kuchenbaecker 2019	0.0431195	0.0284429	0.0605186	0.213504	0.172814	0.254195
Total triglycerides	intermediate	comparator	UKB	South Asian	2349	both	Kuchenbaecker 2019	-	-	-	0.212273	0.171903	0.252643
Total triglycerides	PRS_only	comparator	UKB	African	2241	both	Kuchenbaecker 2019	0.0120733	0.00473516	0.0226722	0.100967	0.0631357	0.138798
Total triglycerides	intermediate	comparator	UKB	African	2241	both	Kuchenbaecker 2019	-	-	-	0.104484	0.0673038	0.141665
Total triglycerides	PRS_only	comparator	UKB	East Asian	670	both	Kuchenbaecker 2019	0.0202237	0.00453717	0.0464273	0.147601	0.0696931	0.225509
Total triglycerides	intermediate	comparator	UKB	East Asian	670	both	Kuchenbaecker 2019	-	-	-	0.152358	0.0767801	0.227936
Total triglycerides	PRS_only	comparator	UKB	European	24100	both	Tam 2021	0.0195975	0.0162797	0.0232094	0.143074	0.130297	0.155851
Total triglycerides	intermediate	comparator	UKB	European	24100	both	Tam 2021	-	-	-	0.144631	0.132112	0.157151
Total triglycerides	PRS_only	comparator	UKB	South Asian	2349	both	Tam 2021	0.0433676	0.0286476	0.0608071	0.211923	0.171655	0.252191
Total triglycerides	intermediate	comparator	UKB	South Asian	2349	both	Tam 2021	-	-	-	0.211534	0.171598	0.25147
Total triglycerides	PRS_only	comparator	UKB	African	2241	both	Tam 2021	0.00620391	0.00140687	0.0143409	0.0755595	0.0359476	0.115171
Total triglycerides	intermediate	comparator	UKB	African	2241	both	Tam 2021	-	-	-	0.0797242	0.0407803	0.118668
Total triglycerides	PRS_only	comparator	UKB	East Asian	670	both	Tam 2021	0.0245839	0.00675531	0.0527376	0.168807	0.0881727	0.249442
Total triglycerides	intermediate	comparator	UKB	East Asian	670	both	Tam 2021	-	-	-	0.171718	0.0934723	0.249964
Total triglycerides	PRS_only	comparator	UKB	European	24100	both	Xie 2020	0.0489422	0.0437599	0.0543833	0.236092	0.222952	0.249232
Total triglycerides	intermediate	comparator	UKB	European	24100	both	Xie 2020	-	-	-	0.237442	0.224574	0.250309
Total triglycerides	PRS_only	comparator	UKB	South Asian	2349	both	Xie 2020	0.0737971	0.0546651	0.0952861	0.263757	0.225954	0.301561
Total triglycerides	intermediate	comparator	UKB	South Asian	2349	both	Xie 2020	-	-	-	0.263326	0.225843	0.300809
Total triglycerides	PRS_only	comparator	UKB	African	2241	both	Xie 2020	0.0164768	0.00764708	0.0285083	0.121707	0.0827587	0.160656
Total triglycerides	intermediate	comparator	UKB	African	2241	both	Xie 2020	-	-	-	0.12722	0.0889431	0.165498
Total triglycerides	PRS_only	comparator	UKB	East Asian	670	both	Xie 2020	0.0370445	0.0140705	0.0698027	0.181674	0.111433	0.251916
Total triglycerides	intermediate	comparator	UKB	East Asian	670	both	Xie 2020	-	-	-	0.176134	0.107917	0.24435
Height	PRS_only	Enhanced_PRS	UKB	African	9352	both	Genomics	0.0460132	0.0380603	0.0546416	0.176957	0.160625	0.193289
Height	PRS+Age+Sex	Enhanced_PRS	UKB	African	9352	both	Genomics	-	-	-	0.194202	0.182634	0.205771
Height	PRS_only	Enhanced_PRS	UKB	South Asian	9322	both	Genomics	0.0914359	0.0805587	0.102856	0.290453	0.271865	0.309041
Height	PRS+Age+Sex	Enhanced_PRS	UKB	South Asian	9322	both	Genomics	-	-	-	0.304527	0.293154	0.315899
Height	PRS_only	Enhanced_PRS	UKB	East Asian	2852	both	Genomics	0.114595	0.0934093	0.137344	0.32191	0.289059	0.354761
Height	PRS+Age+Sex	Enhanced_PRS	UKB	East Asian	2852	both	Genomics	-	-	-	0.31128	0.289034	0.333526
Height	PRS_only	Enhanced_PRS	UKB	European	97341	both	Genomics	0.164478	0.160238	0.168752	0.386397	0.380926	0.391868
Height	PRS+Age+Sex	Enhanced_PRS	UKB	European	97341	both	Genomics	-	-	-	0.40135	0.398004	0.404697
