# Supplementary material for: A systematic evaluation of the performance and properties of the UK Biobank Polygenic Risk Score (PRS) Release
Source: PLoS One. 2024 Sep 18;19(9):e0307270. doi: 10.1371/journal.pone.0307270 (PMC11410272; doi:10.1371/journal.pone.0307270)
Supplement: S5 Table — (XLSX) [file pone.0307270.s006.xlsx]

## Sheet: S5 Performance comparisons
			Comparison between Enhanced and Standard PRS			Comparison between Enhanced PRS and nearest external comparator PRS			Comparison between Standard PRS and nearest external comparator PRS
Trait	Disease/QT	Ancestries	Difference in effect sizes*	Standard error of the difference in effect sizes	P value	Difference in effect sizes*	Standard error of the difference in effect sizes	P value	Difference in effect sizes*	Standard error of the difference in effect sizes	P value	Nearest Comparator Publication
Alzheimer's disease	Disease	European	0.0113025	0.00772121	0.143241	0.119658	0.0257391	3.34e-06	0.108355	0.0270459	6.17e-05	Zhou 2020
Atrial fibrillation	Disease	European	0.06661	0.00769337	4.8e-18	0.240303	0.012063	2.69457e-88	0.173693	0.0104797	1.07029e-61	Khera 2018
Atrial fibrillation	Disease	South Asian	0.0190639	0.0299737	0.524764	0.142083	0.0429724	0.00094509	0.123019	0.0407126	0.00251403	Khera 2018
Atrial fibrillation	Disease	African	0.0789355	0.0381151	0.0383611	0.165605	0.0518417	0.00140108	0.0866692	0.0495087	0.0800172	Khera 2018
AMD	Disease	European	0.00231262	0.00655464	0.724222
AMD	Disease	South Asian	0.0339372	0.0214251	0.113196
AMD	Disease	African	-0.087917	0.029569	0.00294636
Asthma	Disease	European	0.122565	0.00605909	5.51e-91
Asthma	Disease	East Asian	0.0286678	0.0355103	0.419488
Asthma	Disease	South Asian	0.0354417	0.0184152	0.0542799
Asthma	Disease	African	0.046288	0.0185731	0.0126951
Bipolar disorder	Disease	European	0.018926	0.0109739	0.0845925
Bipolar disorder	Disease	African	0.0215225	0.0329287	0.513363
Crohn's disease	Disease	European				0.407975	0.0526473	9.25e-15	0.407975	0.0533539	2.06e-14	Khera 2018
Coeliac disease	Disease	European	0.0319468	0.00627368	3.54e-07
Bowel cancer	Disease	European	0.0362616	0.0100815	0.00032209	0.0476166	0.0224114	0.0336152	0.011355	0.0234423	0.628116	Fritsche 2020
Bowel cancer	Disease	African	0.0938365	0.0406554	0.0209939	-0.0072776	0.0862849	0.932783	-0.101114	0.088828	0.25499	Fritsche 2020
Cardiovascular disease	Disease	European	0.0527611	0.00414303	3.78e-37	0.0299687	0.0103362	0.00373892	-0.0227924	0.0105548	0.0308161	Inoyue 2018
Cardiovascular disease	Disease	East Asian	0.0461104	0.0295792	0.119025	0.0108591	0.0766641	0.887361	-0.0352513	0.0762718	0.643952	Khera 2018
Cardiovascular disease	Disease	South Asian	0.0356815	0.0113897	0.00173153	0.0402759	0.0276954	0.145878	0.00459447	0.0280104	0.86971	Inoyue 2018
Cardiovascular disease	Disease	African	0.0308041	0.0154562	0.0462614	0.059666	0.0323336	0.0649906	0.0288619	0.0326454	0.376641	Wang 2020
Ovarian cancer	Disease	European	-0.0027904	0.0177792	0.875286	-0.0358753	0.0523491	0.49315	-0.0330848	0.0522381	0.526507	Dareng 2020
Hypertension	Disease	European	0.155871	0.00587989	7.59e-155	0.404151	0.00910791	0	0.24828	0.00897058	1.32e-168	Said 2018
Hypertension	Disease	East Asian	0.0739815	0.0301559	0.0141551	0.218944	0.0482132	5.59e-06	0.144963	0.0481345	0.00259862	Said 2018
Hypertension	Disease	South Asian	0.146349	0.0181648	7.84e-16	0.313512	0.028934	2.34e-27	0.167163	0.0278904	2.05e-09	Said 2018
Hypertension	Disease	African	0.0640452	0.0164717	0.00010099	0.184407	0.02594	1.17e-12	0.120361	0.0264484	5.34e-06	Said 2018
Ischaemic stroke	Disease	European	0.0425797	0.0157482	0.00685554	0.114608	0.0297808	0.0001189	0.072028	0.0297913	0.0156168	Abraham 2019
Ischaemic stroke	Disease	South Asian	0.133043	0.0469101	0.00456648	0.11096	0.0950844	0.243224	-0.0220825	0.0885243	0.803012	Abraham 2019
Ischaemic stroke	Disease	African	-0.0031256	0.0359931	0.930799	0.173579	0.0844126	0.0397523	0.176704	0.0897425	0.0489513	Rutten 2018
Melanoma	Disease	European	0.0106166	0.00850465	0.211913	0.0731419	0.0254753	0.00409053	0.0625253	0.0248549	0.0118826	Potjer 2020
Coronary artery disease	Disease	European	0.0869998	0.00805392	3.36e-27	0.0726105	0.0130224	2.46e-08	-0.0143893	0.0121205	0.235153	Inoyue 2018
Coronary artery disease	Disease	South Asian	0.0597468	0.0196353	0.00234366	0.0748584	0.0310508	0.0159159	0.0151117	0.0294301	0.607618	Inoyue 2018
Coronary artery disease	Disease	African	0.0341089	0.0298138	0.252597	-0.0038801	0.0512011	0.939594	-0.037989	0.0445489	0.393799	Khera 2018
Multiple sclerosis	Disease	European	0.0431477	0.0112144	0.00011932
Osteoporosis	Disease	European	0.0450981	0.0149275	0.00251815
Osteoporosis	Disease	South Asian	-0.0059043	0.0549335	0.914408
Osteoporosis	Disease	African	0.00989188	0.0645138	0.878138
Prostate cancer	Disease	European	0.0199448	0.00553997	0.00031803	0.0637262	0.018518	0.00057889	0.0437814	0.0186445	0.0188635	Conti 2021
Prostate cancer	Disease	South Asian	0.041853	0.0260085	0.107571	-0.0502337	0.0691299	0.467436	-0.0920868	0.0640488	0.150503	Fritsche 2020
Prostate cancer	Disease	African	-0.0218169	0.0163046	0.180869	-0.0649978	0.0630785	0.30281	-0.0431809	0.062484	0.489521	Conti 2021
Parkinson's disease	Disease	European	-0.0082984	0.0125892	0.509789	0.0725144	0.038278	0.0581699	0.0808128	0.03777	0.0323868	Bobbili 2020
POAG	Disease	European	0.112748	0.0186844	1.6e-09
POAG	Disease	South Asian	0.0738554	0.0514223	0.150931
POAG	Disease	African	0.0310139	0.0423803	0.464291
Psoriasis	Disease	European	0.044079	0.00565699	6.6e-15
Psoriasis	Disease	South Asian	-0.0155398	0.0207742	0.454441
Rheumatoid arthritis	Disease	European	0.0275131	0.00834026	0.00097089
Rheumatoid arthritis	Disease	South Asian	0.0312359	0.0292627	0.285778
Rheumatoid arthritis	Disease	African	0.0780376	0.0414551	0.0597731
Schizophrenia	Disease	European	0.0566498	0.0156097	0.00028436	0.238983	0.040452	3.47e-09	0.182333	0.0470836	0.00010771	Zheutlin 2019
SLE	Disease	European	-0.030928	0.0159862	0.0530311	0.126485	0.0598829	0.034669	0.157413	0.0633813	0.0130067	Chen 2020
Type 1 diabetes	Disease	European	0.00712436	0.00555772	0.199883
Ulcerative colitis	Disease	European				0.28864	0.0332559	3.98e-18	0.28864	0.0336605	9.91e-18	Khera 2018
Ulcerative colitis	Disease	South Asian				0.293075	0.0941687	0.00185679	0.293075	0.0912523	0.00131954	Khera 2018
VTE	Disease	European	0.0331337	0.00698353	2.09e-06
VTE	Disease	South Asian	0.0963063	0.0364301	0.0082031
VTE	Disease	African	0.0316943	0.0345048	0.358333
Breast cancer	Disease	South Asian	0.0211973	0.0162954	0.19332	0.121855	0.0390803	0.0018204	0.100658	0.0361311	0.00533785	Fritsche 2020
Breast cancer	Disease	African	-8.87e-05	0.0168343	0.995798	-0.0026031	0.0605639	0.965717	-0.0025144	0.0580051	0.965424	Mavaddat 2019 Lasso
Breast cancer	Disease	European	0.0147398	0.00395722	0.00019548	0.105544	0.0120715	2.26e-18	0.0908046	0.0116514	6.52e-15	Mavaddat 2019 Lasso
Type 2 diabetes	Disease	South Asian	0.00605712	0.0132594	0.647802	0.303036	0.0266978	7.37e-30	0.296979	0.0253029	8.24e-32	Khera 2018
Type 2 diabetes	Disease	African	0.019682	0.0136851	0.150376	0.175884	0.0288456	1.08e-09	0.156202	0.0274022	1.2e-08	Khera 2018
Type 2 diabetes	Disease	European	0.0202782	0.00647847	0.0017475	0.226039	0.0146615	1.25e-53	0.205761	0.0140526	1.51e-48	Mahajan 2018
Type 2 diabetes	Disease	East Asian	-0.0503645	0.0301081	0.0943692	0.354447	0.0703012	4.61e-07	0.404812	0.0665379	1.17e-09	Mahajan 2018
Age at menopause	QT	European	0.0341186	0.0034668	7.46e-23	0.0952191	0.00658342	2.06e-47	0.0611005	0.00685355	4.87e-19	Day 2015
Age at menopause	QT	South Asian	0.0225465	0.0143428	0.115956	0.0531353	0.0233145	0.0226633	0.0305887	0.0244985	0.211814	Day 2015
Age at menopause	QT	African	0.00968187	0.0130322	0.457532	0.0537566	0.023643	0.0229854	0.0440748	0.0252015	0.0803091	Day 2015
Age at menopause	QT	East Asian	0.00858344	0.01881	0.648157	0.133633	0.0378747	0.00041825	0.12505	0.0411735	0.00238833	Day 2015
Body mass index	QT	European	0.080398	0.00215559	1.81e-304	0.281428	0.00388928	0	0.20103	0.0035801	0	Toro-Martin 2019
Body mass index	QT	East Asian	0.0605564	0.0113213	8.85e-08	0.199873	0.0220919	1.46e-19	0.139317	0.0213059	6.2e-11	Toro-Martin 2019
Body mass index	QT	South Asian	0.0506708	0.00715908	1.46e-12	0.238738	0.0126219	8.65e-80	0.188067	0.0116341	8.87e-59	Toro-Martin 2019
Body mass index	QT	African	0.025362	0.00704627	0.00031901	0.137618	0.0109777	4.74e-36	0.112256	0.011229	1.57e-23	Toro-Martin 2019
Estimated BMD T-score	QT	European	0.212902	0.0030671	0
Estimated BMD T-score	QT	East Asian	0.143468	0.0180636	1.98e-15
Estimated BMD T-score	QT	South Asian	0.166961	0.00965629	5.55e-67
Estimated BMD T-score	QT	African	0.0543451	0.0102807	1.25e-07
eGFR (creatinine)	QT	European				0.109628	0.00292773	7.28e-307				Xie 2020
eGFR (creatinine)	QT	East Asian				0.0886593	0.0178283	6.59e-07				Xie 2020
eGFR (creatinine)	QT	South Asian				0.0941837	0.00888805	3.09e-26				Xie 2020
eGFR (creatinine)	QT	African				0.0480147	0.00987032	1.15e-06				Xie 2020
Glycated haemoglobin	QT	European	0.0540441	0.00193129	2.59e-172	0.121664	0.00278105	0	0.0676194	0.00282841	2.58e-126	Chen 2021
Glycated haemoglobin	QT	East Asian	0.023087	0.0133175	0.0829925	0.121246	0.0162629	8.96e-14	0.0981587	0.0169911	7.6e-09	Chen 2021
Glycated haemoglobin	QT	African	0.00726924	0.00754884	0.335567	-0.276203	0.0149638	4.49e-76	-0.283472	0.0143964	2.6e-86	Wheeler-Erythrocytic-African 2017
Glycated haemoglobin	QT	South Asian	0.0191044	0.00726943	0.00858747	0.101643	0.0116333	2.39e-18	0.0825389	0.012585	5.43e-11	Xie 2020
HDL cholesterol	QT	European	0.0017852	0.00061988	0.00397763	0.104828	0.00253063	0	0.103043	0.00244376	0	Xie 2020
HDL cholesterol	QT	East Asian	-0.021557	0.00491644	1.16e-05	0.0475401	0.0143552	0.0009273	0.0690971	0.0137706	5.23e-07	Xie 2020
HDL cholesterol	QT	African	-0.0049809	0.00274542	0.0696356	0.0294244	0.0100351	0.00336612	0.0344053	0.00975244	0.00041892	Xie 2020
HDL cholesterol	QT	South Asian	-0.0037087	0.00237267	0.118029	0.088275	0.00795576	1.32e-28	0.0919838	0.00764432	2.38e-33	Xie 2020
Intraocular pressure	QT	East Asian	0.0544917	0.0373457	0.144534
Intraocular pressure	QT	European	0.123798	0.00578819	1.73e-101
Intraocular pressure	QT	South Asian	0.0772044	0.0137872	2.15e-08
Intraocular pressure	QT	African	0.060819	0.0135999	7.75e-06
LDL cholesterol	QT	European	0.0262393	0.00107346	5.89e-132	0.0603506	0.00255659	3.35e-123	0.0341113	0.00264356	4.3e-38	Xie 2020
LDL cholesterol	QT	East Asian	0.010206	0.00864582	0.237822	0.0354791	0.0174495	0.0420278	0.0252732	0.0183704	0.168897	Xie 2020
LDL cholesterol	QT	African	0.0117525	0.00503443	0.0195732	0.00970625	0.00933497	0.298445	-0.0020463	0.0100333	0.838393	Xie 2020
LDL cholesterol	QT	South Asian	0.0127119	0.0051382	0.0133609	0.0581963	0.00994407	4.85e-09	0.0454844	0.0105056	1.49e-05	Xie 2020
Total cholesterol	QT	European	0.00451004	0.0004294	8.35e-26	0.0142182	0.00491575	0.00382331	0.00970821	0.00490766	0.0479091	Xie 2020
Total cholesterol	QT	South Asian	0.00493914	0.00136606	0.00029963	0.0389756	0.0150674	0.0096887	0.0340365	0.014926	0.022587	Xie 2020
Total cholesterol	QT	African	-0.0002266	0.00136001	0.867677	-0.0244554	0.0180462	0.175369	-0.0242288	0.018126	0.181325	Xie 2020
Total cholesterol	QT	East Asian	0.00238581	0.0027149	0.379519	-0.0407725	0.0359027	0.256107	-0.0431583	0.0361938	0.233095	Tam 2021
Total triglycerides	QT	European	0.00710873	0.00055867	4.33e-37	0.067832	0.00490172	1.49e-43	0.0607232	0.00484345	4.67e-36	Xie 2020
Total triglycerides	QT	South Asian	3.75e-05	0.00193731	0.984564	0.0825423	0.0153574	7.67e-08	0.0825048	0.0150674	4.36e-08	Xie 2020
Total triglycerides	QT	African	0.00331864	0.00175506	0.0586371	0.0451042	0.0195193	0.0208466	0.0417856	0.0193647	0.0309412	Xie 2020
Total triglycerides	QT	East Asian	0.00057856	0.00307408	0.850716	0.0458213	0.0265803	0.0847293	0.0452428	0.0263387	0.0858459	Xie 2020
Height	QT	African	0.0608897	0.0049695	1.63e-34
Height	QT	South Asian	0.03668	0.00451981	4.84e-16
Height	QT	East Asian	0.0329404	0.00930197	0.00039827
Height	QT	European	0.0538766	0.00206525	5.1e-150
* effect sizes are logOR per SD of PRS (for disease traits) or linear regression betas per SD of PRS (for quantitative traits)
P-values are two-sided.
For each trait, comparisons are shown for ancestry groups for which there were >100 cases (disease) or >100 measurements (quantitative traits).
The Enhanced PRS is the same as the Standard PRS for UC and for CD (see Supplementary Methods).
