# Supplementary material for: A systematic evaluation of the performance and properties of the UK Biobank Polygenic Risk Score (PRS) Release
Source: PLoS One. 2024 Sep 18;19(9):e0307270. doi: 10.1371/journal.pone.0307270 (PMC11410272; doi:10.1371/journal.pone.0307270)
Supplement: S6 Table — (XLSX) [file pone.0307270.s007.xlsx]

## Sheet: S6 Comparator PRS
Trait	Model specifics	Disease/QT	First author	Year published	PMID (PubMed database identifier)	Paper URL	PGSID (Polygenic Score Catalog identifier)	PGS url	N training samples*	N cases	N controls	Broad ancestry or ancestries of training data	PRS Method
Alzheimer's disease		Disease	Chouraki	2016	27340842	https://pubmed.ncbi.nlm.nih.gov/27340842/	PGS000025	https://www.pgscatalog.org/score/PGS000025	54162	17008	37154	European	log-OR weighted sum of risk allele dosages, the genome-wide significant variants (excluding APOE) from https://pubmed.ncbi.nlm.nih.gov/24162737/ are included in the model
Alzheimer's disease		Disease	Zhou	2020	32775599	https://pubmed.ncbi.nlm.nih.gov/32775599/	PGS000779	https://www.pgscatalog.org/score/PGS000779	up to 79,145	up to 24,087	up to 55,058	European and East Asian	Literature survey
Alzheimer's disease		Disease	Najar	2021	33532541	https://pubmed.ncbi.nlm.nih.gov/33532541/	PGS000812	https://www.pgscatalog.org/score/PGS000812	63926	21982	41944	European	Clumping and Thresholding (C+T)
Atrial fibrillation		Disease	Khera	2018	30104762	https://pubmed.ncbi.nlm.nih.gov/30104762/	PGS000016	https://www.pgscatalog.org/score/PGS000016	132118	17734	114384	European, African, East Asian, Hispanic	LDpred
Bowel cancer		Disease	Schmit	2019	29917119	https://pubmed.ncbi.nlm.nih.gov/29917119/	PGS000055	https://www.pgscatalog.org/score/PGS000055	67812	36948	30864	European	Literature survey of genome-wide significant variants
Bowel cancer		Disease	Graff	2020	33579919	https://pubmed.ncbi.nlm.nih.gov/33579919/	PGS000074	https://www.pgscatalog.org/score/PGS000074	up to 125478	up to 58131	up to 67347	European, East Asian, African	Literature survey of genome-wide significant variants
Bowel cancer		Disease	Fritsche	2020	32991828	https://pubmed.ncbi.nlm.nih.gov/32991828/	PGS000370	https://www.pgscatalog.org/score/PGS000370	63920	34869	29051	European	Pruning and Thresholding (P+T)
Breast cancer		Disease	Mavaddat	2019	30554720	https://pubmed.ncbi.nlm.nih.gov/30554720/	PGS000004	https://www.pgscatalog.org/score/PGS000004	158648	88916	69732	European	Hard-Thresholding Stepwise Forward Regression
Breast cancer	Lasso	Disease	Mavaddat	2019	30554720	https://pubmed.ncbi.nlm.nih.gov/30554720/	PGS000007	https://www.pgscatalog.org/score/PGS000007	158648	88916	69732	European	LASSO penalized regression
Breast cancer		Disease	Khera	2018	30104762	https://pubmed.ncbi.nlm.nih.gov/30104762/	PGS000015	https://www.pgscatalog.org/score/PGS000015	139274	76192	63082	European	Pruning and Thresholding (P+T)
Breast cancer		Disease	Shieh	2016	27565998	https://pubmed.ncbi.nlm.nih.gov/27565998/	PGS000029	https://www.pgscatalog.org/score/PGS000029	up to 49216	up to 23637	up to 25579	European, East Asian	Literature Survey
Breast cancer		Disease	Wen	2016	27931260	https://pubmed.ncbi.nlm.nih.gov/27931260/	PGS000050	https://www.pgscatalog.org/score/PGS000050	up to 49216	up to 23637	up to 25579	European, East Asian	Literature survey of genome-wide significant variants
Breast cancer		Disease	Shieh	2020	31553449	https://pubmed.ncbi.nlm.nih.gov/31553449/	PGS000317	https://www.pgscatalog.org/score/PGS000317	139274	76192	63082	European and East Asian	Literature survey of known variants
Breast cancer		Disease	Mars	2020	32273609	https://pubmed.ncbi.nlm.nih.gov/32273609/	PGS000335	https://www.pgscatalog.org/score/PGS000335	139274	76192	63082	European	PRS-CS
Breast cancer		Disease	Ho	2020	32737321	https://pubmed.ncbi.nlm.nih.gov/32737321/	PGS000344	https://www.pgscatalog.org/score/PGS000344	139274	76192	63082	European	313 variants from Mavaddatt et al (PGS000004)
Breast cancer		Disease	Fritsche	2020	32991828	https://pubmed.ncbi.nlm.nih.gov/32991828/	PGS000508	https://www.pgscatalog.org/score/PGS000508	228951	122977	105974	European	PRS-CS
Cardiovascular disease		Disease	Khera	2018	30104762	https://pubmed.ncbi.nlm.nih.gov/30104762/	PGS000013	https://www.pgscatalog.org/score/PGS000013	184305	60801	123504	European, South Asian, East Asian, African, Hispanic	LDpred
Cardiovascular disease		Disease	Inouye	2018	30309464	https://pubmed.ncbi.nlm.nih.gov/30309464/	PGS000018	https://www.pgscatalog.org/score/PGS000018	378732	124547	254185	European, South Asian, East Asian, African, Hispanic	metaGRS
Cardiovascular disease		Disease	Elliott	2020	32068818	https://pubmed.ncbi.nlm.nih.gov/32068818/	PGS000116	https://www.pgscatalog.org/score/PGS000116	184305	60801	123504	European, South Asian, East Asian, African, Hispanic	lassosum
Cardiovascular disease		Disease	Wang	2020	32762905	https://pubmed.ncbi.nlm.nih.gov/32762905/	PGS000296	https://www.pgscatalog.org/score/PGS000296	184305	60801	123504	European, South Asian, East Asian, African, Hispanic	LDpred
Coronary artery disease		Disease	Khera	2018	30104762	https://pubmed.ncbi.nlm.nih.gov/30104762/	PGS000013	https://www.pgscatalog.org/score/PGS000013	184305	60801	123504	European, South Asian, East Asian, African, Hispanic	LDpred
Coronary artery disease		Disease	Inouye	2018	30309464	https://pubmed.ncbi.nlm.nih.gov/30309464/	PGS000018	https://www.pgscatalog.org/score/PGS000018	378732	124547	254185	European, South Asian, East Asian, African, Hispanic	metaGRS
Coronary artery disease		Disease	Elliott	2020	32068818	https://pubmed.ncbi.nlm.nih.gov/32068818/	PGS000116	https://www.pgscatalog.org/score/PGS000116	184305	60801	123504	European, South Asian, East Asian, African, Hispanic	lassosum
Coronary artery disease		Disease	Wang	2020	32762905	https://pubmed.ncbi.nlm.nih.gov/32762905/	PGS000296	https://www.pgscatalog.org/score/PGS000296	184305	60801	123504	European, South Asian, East Asian, African, Hispanic	LDpred
Crohn's disease	IBD PRS	Disease	Khera	2018	30104762	https://pubmed.ncbi.nlm.nih.gov/30104762/	PGS000017	https://www.pgscatalog.org/score/PGS000017	34652	12882	21770	European	LDpred
Epithelial ovarian cancer		Disease	Yang	2018	29730597	https://pubmed.ncbi.nlm.nih.gov/29730597/	PGS000068	https://www.pgscatalog.org/score/PGS000056	63347	22406	40941	European	Genome-wide significant variants
Epithelial ovarian cancer		Disease	Graff	2020	33579919	https://pubmed.ncbi.nlm.nih.gov/33579919/	PGS000082	https://www.pgscatalog.org/score/PGS000082	up to 85426	up to 16924	up to 68,502	European	Genome-wide significant variants
Epithelial ovarian cancer		Disease	Dareng	2022	35027648	https://pubmed.ncbi.nlm.nih.gov/35027648/	PGS002250	https://www.pgscatalog.org/score/PGS002250	54990	14049	40941	European	Select and shrink for summary statistics
Hypertension		Disease	Said	2018	29955826	https://pubmed.ncbi.nlm.nih.gov/29955826/			up to 201529			European, East Asian, South Asian, African	Literature survey of high BP/Hypertension significant variants
Ischaemic stroke		Disease	Rutten	2018	30355576	https://pubmed.ncbi.nlm.nih.gov/30355576/	PGS000038	https://www.pgscatalog.org/score/PGS000038	446696	40585	406111	European	Clumping and Thresholding (C+T)
Ischaemic stroke		Disease	Abraham	2019	31862893	https://pubmed.ncbi.nlm.nih.gov/31862893/	PGS000039	https://www.pgscatalog.org/score/PGS000039	446696	40585	406111	European	metaGRS of 19 component PGSs, includes quantitative traits - numbers here are those for the stroke GWAS
Ischaemic stroke		Disease	Said	2018	29955826	https://pubmed.ncbi.nlm.nih.gov/29955826/			521612	67612	454450	European (~85%), East Asian, South Asian, African, mixed Asian, Latin American	Genome-wide significant variants
Melanoma		Disease	Law	2020	26237428	https://pubmed.ncbi.nlm.nih.gov/26237428/	PGS000339	https://www.pgscatalog.org/score/PGS000339	36077	12874	23203	European	Clumping and Thresholding (C+T)
Melanoma		Disease	Fritsche	2020	32991828	https://pubmed.ncbi.nlm.nih.gov/32991828/	PGS000424	https://www.pgscatalog.org/score/PGS000424	356564	26444	330120	European	Pruning and Thresholding (P+T)
Melanoma		Disease	Potjer	2020	32994281	https://pubmed.ncbi.nlm.nih.gov/32994281/	PGS000813	https://www.pgscatalog.org/score/PGS000813	36077	12874	23203	European	SNPs significantly associated with melanoma
Parkinson's disease		Disease	Paul	2018	29340614	https://pubmed.ncbi.nlm.nih.gov/29340614/	PGS000056	https://www.pgscatalog.org/score/PGS000056	108990	13708	95282	European	Genome-wide significant variants
Parkinson's disease		Disease	Bobbili	2020	32054687	https://pubmed.ncbi.nlm.nih.gov/32054687/	PGS000750	https://www.pgscatalog.org/score/PGS000750	417508	20184	397324	European	Genome-wide significant variants
Prostate cancer		Disease	Schumacher	2018	29892016	https://pubmed.ncbi.nlm.nih.gov/29892016/	PGS000030	https://www.pgscatalog.org/score/PGS000030	140254	79194	61112	European	Genome-wide significant variants
Prostate cancer		Disease	Mars	2020	32273609	https://pubmed.ncbi.nlm.nih.gov/32273609/	PGS000333	https://www.pgscatalog.org/score/PGS000333	140254	79194	61112	European	LDpred
Prostate cancer		Disease	Fritsche	2020	32991828	https://pubmed.ncbi.nlm.nih.gov/32991828/	PGS000584	https://www.pgscatalog.org/score/PGS000584	140254	79148	61106	European	PRS-CS
Prostate cancer		Disease	Conti	2021	33398198	https://pubmed.ncbi.nlm.nih.gov/33398198/	PGS000662	https://www.pgscatalog.org/score/PGS000662	234253	107247	127006	European, African, East Asian, Hispanic	Independent genome-wide significant variants identified by fine-mapping using JAM (Joint Analysis of Marginal summary statistics)
Prostate cancer		Disease	Karunamuni	2021	33420416	https://pubmed.ncbi.nlm.nih.gov/33420416/	PGS000742	https://www.pgscatalog.org/score/PGS000742	172001	98016	73985	European	LASSO-regularized Cox PH regression of 180 SNPs from Seibert et al (PGS000067) and Schumacher et al (PGS000030).
Prostate cancer		Disease	Du	2019	31226226	https://pubmed.ncbi.nlm.nih.gov/31226226/	PGS000751	https://www.pgscatalog.org/score/PGS000751	up to 143,084	up to 82,591	up to 61,213	European, African, East Asian, Hispanic	Literature survey of known prostate cancer risk alleles
Schizophrenia		Disease	Zheutlin	2019	31416338	https://pubmed.ncbi.nlm.nih.gov/31416338/	PGS000135	https://www.pgscatalog.org/score/PGS000135	82315	35476	46839	European, East Asian	PRS-CS
Systemic lupus erythematosus		Disease	Wang	2021	33536424	https://pubmed.ncbi.nlm.nih.gov/33536424/	PGS000754	https://www.pgscatalog.org/score/PGS000754	10064	2618	7446	East Asian	lassosum
Systemic lupus erythematosus		Disease	Chen	2020	32077931	https://pubmed.ncbi.nlm.nih.gov/32077931/	PGS000771	https://www.pgscatalog.org/score/PGS000771	up to 19,724	up to 5,201	up to 15,246	European, East Asian	Genome-wide significant variants
Type 2 diabetes		Disease	Khera	2018	30104762	https://pubmed.ncbi.nlm.nih.gov/30104762/	PGS000014	https://www.pgscatalog.org/score/PGS000014	159208	26676	132532	European	LDpred
Type 2 diabetes		Disease	Mahajan	2020	30297969	https://pubmed.ncbi.nlm.nih.gov/30297969/	PGS000036	https://www.pgscatalog.org/score/PGS000036	455313	55005	400308	European, African American or Afro-Caribbean, East Asian, Hispanic or Latin American, South Asian	Pruning and Thresholding (P+T)
Ulcerative colitis	IBD PRS	Disease	Khera	2018	30104762	https://pubmed.ncbi.nlm.nih.gov/30104762/	PGS000017	https://www.pgscatalog.org/score/PGS000017	34652	12882	21770	European	LDpred
Age at menopause		QT	Day	2015	26414677	https://pubmed.ncbi.nlm.nih.gov/26414677/			69360			European	Genome-wide significant variants
Body mass index		QT	Toro-Martin	2019	31649740	https://pubmed.ncbi.nlm.nih.gov/31649740/	PGS000770	https://www.pgscatalog.org/score/PGS000770	up to 236781			European, African, East Asian, Hispanic	Genome-wide significant SNPs, SNPs with suggestive evidence of association
eGFR (creatinine)		QT	Xie	2020	32527150	https://pubmed.ncbi.nlm.nih.gov/32527150	PGS000303	https://www.pgscatalog.org/score/PGS000303	567460			European	GWAS-significant (lead and secondary) variants
Glycated haemoglobin	European, using erythrocytic variants	QT	Wheeler	2017	28898252	https://pubmed.ncbi.nlm.nih.gov/28898252	PGS000127	https://www.pgscatalog.org/score/PGS000127	88355			European	GWAS
Glycated haemoglobin	African, using erythrocytic variants	QT	Wheeler	2017	28898252	https://pubmed.ncbi.nlm.nih.gov/28898252	PGS000128	https://www.pgscatalog.org/score/PGS000128	7564			African American or Afro-Caribbean	GWAS
Glycated haemoglobin	East Asian, using erythrocytic variants	QT	Wheeler	2017	28898252	https://pubmed.ncbi.nlm.nih.gov/28898252	PGS000129	https://www.pgscatalog.org/score/PGS000129	18472			East Asian	GWAS
Glycated haemoglobin	European, using glycemic variants	QT	Wheeler	2017	28898252	https://pubmed.ncbi.nlm.nih.gov/28898252	PGS000130	https://www.pgscatalog.org/score/PGS000130	88355			European	GWAS
Glycated haemoglobin	African, using glycemic variants	QT	Wheeler	2017	28898252	https://pubmed.ncbi.nlm.nih.gov/28898252	PGS000131	https://www.pgscatalog.org/score/PGS000131	7564			African American or Afro-Caribbean	GWAS
Glycated haemoglobin	East Asian, using erythrocytic variants	QT	Wheeler	2017	28898252	https://pubmed.ncbi.nlm.nih.gov/28898252	PGS000132	https://www.pgscatalog.org/score/PGS000132	18472			East Asian	GWAS
Glycated haemoglobin		QT	Xie	2020	32527150	https://pubmed.ncbi.nlm.nih.gov/32527150/	PGS000304	https://www.pgscatalog.org/score/PGS000304	121963			European, African, East Asian, Hispanic	GWAS-significant (lead and secondary) variants
Glycated haemoglobin		QT	Chen	2021	34059833	https://pubmed.ncbi.nlm.nih.gov/34059833	PGS001352	https://www.pgscatalog.org/score/PGS001352	146806			European	PRS-CS
HDL cholesterol		QT	Johnson	2015	25951326	https://pubmed.ncbi.nlm.nih.gov/25951326/	PGS000060	https://www.pgscatalog.org/score/PGS000060	99900			European	Genome-wide significant variants
HDL cholesterol		QT	Kuchenbaecker	2019	31551420	https://pubmed.ncbi.nlm.nih.gov/31551420/	PGS000064	https://www.pgscatalog.org/score/PGS000064	331368			African, East Asian, European, Hispanic, South Asian	Established Lipid Loci; independent genome-wide significant variants
HDL cholesterol		QT	Xie	2020	32527150	https://pubmed.ncbi.nlm.nih.gov/32527150	PGS000309	https://www.pgscatalog.org/score/PGS000309	up to 237050			European	GWAS-significant (lead and secondary) variants
HDL cholesterol		QT	Tam	2021	33608049	https://pubmed.ncbi.nlm.nih.gov/33608049/	PGS000660	https://www.pgscatalog.org/score/PGS000660	70657			East Asian	LD-pruning and p-value thresholding
LDL cholesterol		QT	Johnson	2015	25951326	https://pubmed.ncbi.nlm.nih.gov/25951326/	PGS000061	https://www.pgscatalog.org/score/PGS000061	95454			European	Genome-wide significant variants
LDL cholesterol		QT	Trinder	2020	32049305	https://pubmed.ncbi.nlm.nih.gov/32049305/	PGS000115	https://www.pgscatalog.org/score/PGS000115	297626			European, African, Hispanic or Latin American	Established lipid loci
LDL cholesterol		QT	Xie	2020	32527150	https://pubmed.ncbi.nlm.nih.gov/32527150	PGS000310	https://www.pgscatalog.org/score/PGS000310	up to 237050			European	GWAS-significant (lead and secondary) variants
LDL cholesterol		QT	Tam	2021	33608049	https://pubmed.ncbi.nlm.nih.gov/33608049/	PGS000661	https://www.pgscatalog.org/score/PGS000661	168320			European, East Asian	LD-pruning and p-value thresholding
LDL cholesterol		QT	Leal	2020	32307928	https://pubmed.ncbi.nlm.nih.gov/32307928	PGS000875	https://www.pgscatalog.org/score/PGS000875	94595			European	Clumping and Thresholding (C+T)
Total cholesterol		QT	Johnson	2015	25951326	https://pubmed.ncbi.nlm.nih.gov/25951326	PGS000062	https://www.pgscatalog.org/score/PGS000062	100184			European	Genome-wide significant variants
Total cholesterol		QT	Xie	2020	32527150	https://pubmed.ncbi.nlm.nih.gov/32527150	PGS000311	https://www.pgscatalog.org/score/PGS000311	up to 237050			European	GWAS-significant (lead and secondary) variants
Total cholesterol		QT	Tam	2021	33608049	https://pubmed.ncbi.nlm.nih.gov/33608049	PGS000658	https://www.pgscatalog.org/score/PGS000658	128305			East Asian	LD-pruning and p-value thresholding
Triglycerides		QT	Johnson	2015	25951326	https://pubmed.ncbi.nlm.nih.gov/25951326	PGS000063	https://www.pgscatalog.org/score/PGS000063	96598			European	Genome-wide significant variants
Triglycerides		QT	Xie	2020	32527150	https://pubmed.ncbi.nlm.nih.gov/32527150	PGS000312	https://www.pgscatalog.org/score/PGS000312	up to 237050			European	GWAS-significant (lead and secondary) variants
Triglycerides		QT	Tam	2021	33608049	https://pubmed.ncbi.nlm.nih.gov/33608049	PGS000659	https://www.pgscatalog.org/score/PGS000659	105597			East Asian	LD-pruning and p-value thresholding
Triglycerides		QT	Kuchenbaecker	2019	31551420	https://pubmed.ncbi.nlm.nih.gov/31551420	PGS000066	https://www.pgscatalog.org/score/PGS000066	331368			African, East Asian, European, Hispanic, South Asian	Established Lipid Loci; independent genome-wide significant variants
* Number of training samples, number of cases and number of controls are taken from PGS Catalog, where available. For PRS for which PGS Catalog only includes the number of training samples, the numbers of cases and controls were obtained from the relevant publications. These do not always exactly sum to the reported number of training samples. Some comparator PRSs were constructed by selecting va…
