# Supplementary material for: A systematic evaluation of the performance and properties of the UK Biobank Polygenic Risk Score (PRS) Release
Source: PLoS One. 2024 Sep 18;19(9):e0307270. doi: 10.1371/journal.pone.0307270 (PMC11410272; doi:10.1371/journal.pone.0307270)
Supplement: S7 Table — (XLSX) [file pone.0307270.s008.xlsx]

## Sheet: S7 Other UKB test sets
Coronary artery disease and familial hypercholesterolemia analyses:
	Full analysis				Statin-free analysis
	Number of individuals		Number of CAD cases		Number of individuals		Number of CAD cases
	Male	Female	Male	Female	Male	Female	Male	Female
UKB Testing Subgroup	44092	53485	4565	1493	15249	20709	1531	529
In the top 19% (full analysis) or top 8% (statin-free analysis) of the CAD PRS	8391	10149	1697	591	1208	1596	305	111
Exome sequenced	85337	104592	7712	2361	31976	43363	2595	851
FH gene mutation carriers*	271	385	54	23	62	102	14	9
UKB Testing Subgroup and exome seq	17769	22447	1617	542	6421	8989	543	179
FH gene mutation carriers* also in the top PRS percentile in overlap group	8	15	3	1	3	1	2	0
Expected in previous row assuming independence	10.7386	15.6788	4.20899	2.09006	0.98627	1.62954	0.5836	0.397222
LDLR mutation carriers	192	284	37	15	40	74	8	6
APOE muation carriers	9	10	0	1	3	4	0	1
APOB mutation carriers	61	82	15	7	16	22	6	2
PCSK9 mutation carriers	9	9	2	0	3	2	0	0
* carriers of a pathogenic or likely-pathogenic mutation in APOB, APOE, LDLR or PCSK9, as classified by using the American College of Medical Genetics and Genomics (ACMG) guidelines, as decribed in Methods.
Breast cancer analyses (female):
	Number of individuals	Breast cancer cases
UKB Testing Subgroup	53239	3644
In the top 3% of the BC PRS	1598	323
Exome sequenced	104077	7145
Breast cancer gene mutation carriers**	1395	291
UKB Testing Subgroup and exome seq	22335	1545
Breast cancer gene mutation carriers** also in the top 3% of the PRS in overlap group	11	2
Expected in previous row assuming independence	8.98571	5.57755
BRCA1 mutation carriers	98	37
BRCA2 mutation carriers	317	94
ATM mutation carriers	312	44
CHEK2 1100delC carriers	469	74
PALB2 mutation carriers	199	42
** carriers of a either a loss-of-function mutations in ATM, BRCA1, BRCA2 or PALB2 (classification based on a “high-confidence” scoring using the LOFTEE software), or the CHEK2 1100delC mutation.
