# Supplementary material for: A systematic evaluation of the performance and properties of the UK Biobank Polygenic Risk Score (PRS) Release
Source: PLoS One. 2024 Sep 18;19(9):e0307270. doi: 10.1371/journal.pone.0307270 (PMC11410272; doi:10.1371/journal.pone.0307270)
Supplement: S8 Table — (XLSX) [file pone.0307270.s009.xlsx]

## Sheet: S8 Sex specific performance
Trait	Metric	Male metric	Male lower 95% CI	Male upper 95% CI	Female metric	Female lower 95% CI	Female upper 95% CI	Female metric minus Male metric	Male vs Female p-value (2 sided)	Male sample count	Female sample count	Male case count	Female case count
Age-related macular degeneration	Odds ratio per SD of PRS	1.3642	1.27324	1.46167	1.50831	1.42578	1.59562	0.144109	0.0308857	43910	53218	771	1201
Alzheimer's disease	Odds ratio per SD of PRS	1.86976	1.63392	2.13963	2.13062	1.88175	2.41241	0.260867	0.190047	44110	53498	151	177
Asthma	Odds ratio per SD of PRS	1.79539	1.74156	1.85089	1.67697	1.63399	1.72107	-0.118428	0.00105916	44110	53498	5770	7875
Atrial fibrillation	Odds ratio per SD of PRS	1.98624	1.91059	2.06488	1.86938	1.78016	1.96307	-0.116862	0.0611325	44110	53498	3367	1885
Bipolar disorder	Odds ratio per SD of PRS	1.62276	1.47354	1.78709	1.56999	1.43515	1.7175	-0.0527648	0.639546	44110	53498	373	438
Bowel cancer	Odds ratio per SD of PRS	1.66617	1.56073	1.77874	1.5515	1.44146	1.66995	-0.114667	0.169005	44052	53464	863	657
Breast cancer	Odds ratio per SD of PRS				1.85515	1.79237	1.92013				53239		3647
Cardiovascular disease	Odds ratio per SD of PRS	1.61922	1.57705	1.66251	1.39009	1.34762	1.43391	-0.229125	3.08e-13	44110	53498	8176	4759
Coeliac disease	Odds ratio per SD of PRS	2.44654	2.24556	2.66551	2.29116	2.1586	2.43186	-0.155383	0.241961	44110	53498	222	469
Coronary artery disease	Odds ratio per SD of PRS	2.03659	1.96709	2.10855	1.88508	1.78521	1.99054	-0.151509	0.0200177	44110	53498	4583	1507
Crohn's disease	Odds ratio per SD of PRS	2.16842	1.90266	2.47131	2.12425	1.88435	2.39469	-0.0441722	0.831159	44110	53498	254	308
Epithelial ovarian cancer	Odds ratio per SD of PRS				1.44849	1.25741	1.66859				53189		167
Hypertension	Odds ratio per SD of PRS	1.90612	1.86282	1.95043	1.98472	1.94064	2.02979	0.0785932	0.0148091	44110	53498	17955	16049
Ischaemic stroke	Odds ratio per SD of PRS	1.45769	1.35756	1.5652	1.43493	1.31255	1.56872	-0.0227598	0.794933	44110	53498	877	547
Melanoma	Odds ratio per SD of PRS	1.65343	1.51412	1.80556	1.6704	1.54571	1.80514	0.0169669	0.870015	43949	53308	415	528
Multiple sclerosis	Odds ratio per SD of PRS	1.85732	1.60249	2.15268	1.86324	1.70048	2.04159	0.00592214	0.973163	44110	53498	130	336
Osteoporosis	Odds ratio per SD of PRS	1.49308	1.38085	1.61443	1.56898	1.51429	1.62566	0.0759027	0.266663	44110	53498	610	3395
Parkinson's disease	Odds ratio per SD of PRS	1.41192	1.26991	1.5698	1.51961	1.33716	1.72696	0.107698	0.417962	44110	53498	314	217
Primary open angle glaucoma	Odds ratio per SD of PRS	1.87973	1.75901	2.00874	1.99792	1.86673	2.13833	0.118191	0.224401	43856	53171	938	912
Prostate cancer	Odds ratio per SD of PRS	2.24607	2.14524	2.35164						44068		2250
Psoriasis	Odds ratio per SD of PRS	1.81774	1.72656	1.91374	1.88417	1.79182	1.98127	0.0664253	0.340345	44110	53498	892	875
Rheumatoid arthritis	Odds ratio per SD of PRS	1.46479	1.35984	1.57784	1.52297	1.44592	1.60412	0.0581817	0.412532	44110	53498	672	1415
Schizophrenia	Odds ratio per SD of PRS	1.96608	1.6931	2.28308	2.20657	1.80695	2.69456	0.240488	0.417934	44110	53498	175	98
Systemic lupus erythematosus	Odds ratio per SD of PRS	1.32633	0.936669	1.8781	1.89711	1.66686	2.15917	0.570782	0.067029	44110	53498	26	175
Type 1 diabetes	Odds ratio per SD of PRS	3.83596	3.03256	4.8522	3.51226	2.88586	4.27463	-0.323695	0.6175	43634	53200	40	57
Type 2 diabetes	Odds ratio per SD of PRS	2.27822	2.19922	2.36005	2.24986	2.15721	2.34649	-0.0283535	0.66076	43664	53216	4461	2732
Ulcerative colitis	Odds ratio per SD of PRS	1.94696	1.79417	2.11276	1.93111	1.77669	2.09895	-0.0158484	0.895249	44110	53498	598	557
Venous thromboembolic disease	Odds ratio per SD of PRS	1.63991	1.56287	1.72075	1.44117	1.38002	1.50504	-0.198736	0.0001563	44110	53498	1524	1931
Age at menopause	Standardised effect per SD of PRS				0.352716	0.33988	0.365552				20011
Apolipoprotein A1	Standardised effect per SD of PRS	0.316233	0.307251	0.325216	0.307022	0.298725	0.315319	-0.0092113	0.134079	38999	46011
Apolipoprotein B	Standardised effect per SD of PRS	0.304786	0.296253	0.313319	0.342718	0.335203	0.350233	0.0379322	5.84e-11	41896	50925
Body mass index	Standardised effect per SD of PRS	0.367798	0.359345	0.376252	0.362932	0.355104	0.370759	-0.0048668	0.402272	43936	53306
Calcium	Standardised effect per SD of PRS	0.263937	0.254984	0.272891	0.247155	0.238922	0.255388	-0.0167823	0.00589361	39067	46470
Docosahexaenoic acid	Standardised effect per SD of PRS	0.238086	0.220612	0.255559	0.243124	0.227412	0.258835	0.00503807	0.664188	10908	13173
Estimated bone mineral density T-score	Standardised effect per SD of PRS	0.43422	0.425874	0.442566	0.437821	0.430567	0.445074	0.00360101	0.519781	42400	52471
Estimated glomerular filtration rate (creatinine based)	Standardised effect per SD of PRS	0.335851	0.326888	0.344814	0.359542	0.351379	0.367704	0.0236906	0.00011313	42183	51053
Estimated glomerular filtration rate (cystatin based)	Standardised effect per SD of PRS	0.399887	0.391308	0.408466	0.398646	0.391075	0.406217	-0.0012408	0.829966	42196	51071
Glycated haemoglobin	Standardised effect per SD of PRS	0.349446	0.340307	0.358584	0.350048	0.342272	0.357824	0.00060187	0.920742	39177	49323
Height	Standardised effect per SD of PRS	0.56097	0.553964	0.567977	0.567204	0.56087	0.573537	0.00623314	0.193464	43977	53364
High density lipoprotein cholesterol	Standardised effect per SD of PRS	0.417151	0.408432	0.425869	0.433355	0.42541	0.441299	0.0162041	0.0066645	39052	46460
Intraocular pressure	Standardised effect per SD of PRS	0.247936	0.231062	0.26481	0.237699	0.221935	0.253463	-0.0102372	0.368859	11787	13990
Low density lipoprotein cholesterol	Standardised effect per SD of PRS	0.425345	0.41589	0.4348	0.419131	0.411548	0.426714	-0.0062139	0.309268	32169	44548
Omega-3 fatty acids	Standardised effect per SD of PRS	0.29758	0.280228	0.314932	0.2881	0.272738	0.303462	-0.0094799	0.409157	10908	13173
Omega-6 fatty acids	Standardised effect per SD of PRS	0.256859	0.238346	0.275371	0.277949	0.261408	0.29449	0.02109	0.0873525	10908	13173
Phosphatidylcholines	Standardised effect per SD of PRS	0.276126	0.258277	0.293975	0.287892	0.272088	0.303695	0.0117657	0.320557	10908	13173
Phosphoglycerides	Standardised effect per SD of PRS	0.261732	0.24364	0.279824	0.275931	0.259969	0.291893	0.0141993	0.23585	10908	13173
Polyunsaturated fatty acids	Standardised effect per SD of PRS	0.271528	0.253303	0.289754	0.28729	0.2712	0.303379	0.0157616	0.19214	10908	13173
Remnant cholesterol (Non-HDL, Non-LDL cholesterol)	Standardised effect per SD of PRS	0.225247	0.207158	0.243336	0.278639	0.262336	0.294943	0.0533926	1.38e-05	10917	13183
Resting heart rate	Standardised effect per SD of PRS	0.249661	0.240837	0.258485	0.267948	0.259965	0.275931	0.018287	0.00231479	41871	50702
Sphingomyelins	Standardised effect per SD of PRS	0.267377	0.24917	0.285583	0.29695	0.280744	0.313157	0.0295739	0.0151223	10908	13173
Total cholesterol	Standardised effect per SD of PRS	0.247274	0.229497	0.26505	0.293101	0.27683	0.309372	0.0458267	0.0001518	10917	13183
Total fatty acids	Standardised effect per SD of PRS	0.252159	0.233695	0.270624	0.260087	0.243682	0.276493	0.00792781	0.516239	10908	13173
Total triglycerides	Standardised effect per SD of PRS	0.295757	0.278354	0.313159	0.326828	0.311121	0.342535	0.0310717	0.00812463	10917	13183
