# Supplementary material for: A systematic evaluation of the performance and properties of the UK Biobank Polygenic Risk Score (PRS) Release
Source: PLoS One. 2024 Sep 18;19(9):e0307270. doi: 10.1371/journal.pone.0307270 (PMC11410272; doi:10.1371/journal.pone.0307270)
Supplement: S9 Table — (XLSX) [file pone.0307270.s010.xlsx]

## Sheet: S9 PRS correlations (Standard)
Pearson's r correlation coefficient. Correlations greater than 0.5 or less than -0.5 are highlighted. See Supplementary Table 1 for trait definitions.
	AD	AF	AMD	AST	BC	BD	CAD	CD	CED	CRC	CVD	EOC	HT	ISS	MEL	MS	OP	PC	PD	POAG	PSO	RA	SCZ	SLE	T1D	T2D	UC	VTE	AAM	BMI	EBMDT	HBA1C	HDL	HEIGHT	IOP	LDL	RHR	TCH	TTG
AD	1	0.00374716	-0.0790048	-0.0080209	0.00271595	0.00895111	0.0324475	-0.003936	-0.0118799	0.00755052	0.0186732	-0.0143636	-0.0197989	-0.0064724	0.0156855	0.0431452	-0.0018858	-0.0032127	0.0174115	-0.018339	0.0105583	-0.0351244	0.00840943	0.0111698	-0.0472974	-0.0395263	0.0281214	-0.0004116	-0.0036511	-0.05046	0.010968	-0.0156992	-0.0532958	0.00598659	0.00066862	0.220735	-0.0124371	0.120937	0.0535327
AF	0.00374716	1	0.0148607	0.0476492	-0.0236766	-0.0107783	0.0813221	-0.0219694	-0.0078405	0.0296936	0.144397	-0.0371082	0.163229	0.222511	0.0496687	0.0182472	-0.0031302	0.0265257	-0.0369571	0.00551904	-0.0288494	0.0266018	-0.0059412	0.0563005	0.00855355	0.0326938	0.00056012	0.0345374	-0.0316174	0.0565625	-0.0020201	0.0133571	-0.0426276	0.135438	-0.0013831	-0.0322053	-0.0176862	-0.0415881	-0.0249143
AMD	-0.0790048	0.0148607	1	0.0337502	-0.0043603	-0.003273	-0.0040628	-0.0085857	0.111448	0.0356551	-0.0110913	-0.0070694	0.00098456	0.00874986	0.0277176	-0.0330127	0.0139279	0.013629	-0.010217	-0.027742	0.0609407	0.0287423	-0.0165474	0.0747726	0.0681977	-0.0084304	0.00446803	-0.0140029	-0.024728	0.00351526	-0.0089955	0.00795166	0.0313828	0.0144398	0.00071207	-0.0261723	0.0108672	-0.0222844	-0.0665448
AST	-0.0080209	0.0476492	0.0337502	1	-0.0152936	0.00586493	0.0272325	-0.0098112	0.0575734	0.0202847	0.0270458	-0.0510565	0.0747739	0.059535	0.0159423	-0.0444608	0.0180742	0.0154096	-0.0583272	-0.0038978	-0.0180754	0.172435	-0.019572	0.0524276	0.162204	0.0381596	-0.0487918	0.0131606	-0.0439189	0.0398207	-0.0029555	0.0197998	-0.0357358	0.0700601	-0.004764	-0.0251854	-0.0047831	-0.0388373	-0.0465147
BC	0.00271595	-0.0236766	-0.0043603	-0.0152936	1	0.0456542	-0.0461046	0.0593663	-0.0410445	-0.002432	-0.0489423	0.0528824	-0.0425143	-0.033013	0.0225783	-0.0034768	-0.0038672	-0.0119851	0.0518073	0.00010672	0.0586655	-0.0104138	0.0603566	-0.078026	-0.0333017	0.00269817	0.0422296	0.00224093	0.047948	-0.0280159	0.0123499	-0.0200272	0.0255104	-0.0851638	-0.0026993	0.0185137	0.0191453	0.0265095	0.0242305
BD	0.00895111	-0.0107783	-0.003273	0.00586493	0.0456542	1	-0.0051683	0.08396	-0.0581209	-0.0564991	-0.0057676	0.0384141	-0.0080224	0.00308132	-0.0355863	-0.0149416	-0.0046547	-0.0098104	0.058924	0.0321027	0.10101	-0.0189635	0.387784	-0.0930498	-0.0452607	0.0183451	0.0500731	-0.0087703	0.0110261	0.0158837	0.0132133	-0.0269147	0.0178518	-0.144469	0.00562948	0.0224163	0.0351516	0.0398844	0.0588031
CAD	0.0324475	0.0813221	-0.0040628	0.0272325	-0.0461046	-0.0051683	1	-0.0423897	0.01951	-0.0259207	0.738381	-0.0270976	0.237604	0.242255	-0.0239035	-0.0272366	-0.0186847	0.00220452	-0.0509534	0.0169697	-0.0128642	0.0234314	-1.38e-06	0.0404955	0.0422064	0.134067	-0.0487656	0.0227386	-0.0352704	0.0597254	0.0112078	0.0662268	-0.122178	0.0142003	0.0108371	0.187267	-0.00509	0.169683	0.105361
CD	-0.003936	-0.0219694	-0.0085857	-0.0098112	0.0593663	0.08396	-0.0423897	1	-0.0290528	-0.102592	-0.0398817	0.097328	-0.0223997	-0.0317676	-0.0118327	0.00475406	-0.0131611	-0.0520515	0.0947867	0.00423886	0.234852	-0.0418372	0.0653043	-0.164354	-0.0878525	-0.002367	0.553332	-0.0088131	0.0621537	0.025478	0.0108561	-0.0437787	0.0048148	-0.202386	-0.0257873	0.0223206	0.0272977	0.0354842	0.092161
CED	-0.0118799	-0.0078405	0.111448	0.0575734	-0.0410445	-0.0581209	0.01951	-0.0290528	1	0.0346471	0.041104	0.0346363	-0.008057	0.0201665	-0.0152626	-0.0527202	-0.0045143	-0.108488	0.0308999	-0.129973	-0.0362995	-0.100149	-0.209135	0.38904	0.355242	0.0502671	-0.0271531	-0.02194	-0.0780812	0.0001803	0.00547915	0.0685131	-0.051291	0.0206495	-0.0120399	-0.0126478	-0.009728	-0.065733	-0.0728692
CRC	0.00755052	0.0296936	0.0356551	0.0202847	-0.002432	-0.0564991	-0.0259207	-0.102592	0.0346471	1	-0.0394038	-0.0546032	-0.0083494	0.0175643	0.0547161	0.0192046	0.0167156	0.0928879	-0.054651	-0.0243309	-0.0452848	0.00040235	-0.0283881	0.0826395	0.0235952	-0.0112891	-0.0368707	-0.0046374	-0.0491746	0.00347228	-0.0173469	0.0249798	-0.0008136	0.119514	0.0083829	-0.0121422	-0.0026825	-0.0248887	-0.0769551
CVD	0.0186732	0.144397	-0.0110913	0.0270458	-0.0489423	-0.0057676	0.738381	-0.0398817	0.041104	-0.0394038	1	-0.0324329	0.303012	0.496119	-5.98e-05	0.00506149	-0.0213473	-0.0023218	-0.0386506	0.0127494	-0.0124118	0.00866458	-0.0046031	0.0654666	0.0423473	0.140674	-0.0447692	0.0559718	-0.0319862	0.0649901	0.00962414	0.0648301	-0.108074	0.0240058	0.0151654	0.131162	-0.0109507	0.120258	0.0735781
EOC	-0.0143636	-0.0371082	-0.0070694	-0.0510565	0.0528824	0.0384141	-0.0270976	0.097328	0.0346363	-0.0546032	-0.0324329	1	-0.0397912	-0.0453928	-0.0175095	-0.0375761	-0.0087603	-0.0699724	0.0251203	-0.0103664	0.101687	-0.0270318	0.0244479	-0.0991427	-0.0160782	0.0139216	0.0506827	0.0265774	0.0734604	0.0129815	0.0054027	-0.0156722	0.0191292	-0.196124	0.00900647	0.0466046	0.00675947	0.0523647	0.0727066
HT	-0.0197989	0.163229	0.00098456	0.0747739	-0.0425143	-0.0080224	0.237604	-0.0223997	-0.008057	-0.0083494	0.303012	-0.0397912	1	0.648763	0.0309593	-0.031331	-0.0353296	0.0197696	-0.0504296	-0.0007226	-0.0014592	0.0573079	-0.0252922	0.035818	0.0564908	0.193956	-0.0463412	0.00765628	-0.003339	0.134302	0.00768351	0.0516878	-0.104394	0.0365024	0.00983978	-0.0164092	-0.0069236	-0.0099403	0.0841736
ISS	-0.0064724	0.222511	0.00874986	0.059535	-0.033013	0.00308132	0.242255	-0.0317676	0.0201665	0.0175643	0.496119	-0.0453928	0.648763	1	0.0513239	0.0168508	-0.0172012	0.0230418	-0.0474216	-0.0071474	-0.0108353	0.0243614	-0.0008945	0.0746262	0.037715	0.183588	-0.0220604	0.0512269	-0.0317275	0.107634	-0.0024245	0.0595556	-0.102153	0.054266	0.0188631	0.00037516	-0.0023736	-0.0067825	0.0435641
MEL	0.0156855	0.0496687	0.0277176	0.0159423	0.0225783	-0.0355863	-0.0239035	-0.0118327	-0.0152626	0.0547161	-5.98e-05	-0.0175095	0.0309593	0.0513239	1	0.0177564	0.00516525	0.0491399	-0.0203639	-0.02281	0.00578332	-0.0077245	-0.0172441	0.0406402	-0.0108163	-0.0513163	0.0221649	-0.043222	-0.0348622	-0.0343398	-0.0212226	-0.0105696	-0.0002295	0.0806661	-0.0193774	-0.0405476	0.00032335	-0.0414607	-0.0600866
MS	0.0431452	0.0182472	-0.0330127	-0.0444608	-0.0034768	-0.0149416	-0.0272366	0.00475406	-0.0527202	0.0192046	0.00506149	-0.0375761	-0.031331	0.0168508	0.0177564	1	-0.0109032	0.00723286	0.0558154	-0.0443752	-0.152105	-0.233951	0.00244689	0.19648	-0.221532	-0.0430997	0.138082	0.0303181	-0.0203583	0.00726705	0.0129913	-0.0054635	-0.0224718	0.0822044	-0.0221169	-0.0371197	-0.0079051	-0.0558433	-0.0522976
OP	-0.0018858	-0.0031302	0.0139279	0.0180742	-0.0038672	-0.0046547	-0.0186847	-0.0131611	-0.0045143	0.0167156	-0.0213473	-0.0087603	-0.0353296	-0.0172012	0.00516525	-0.0109032	1	0.0126039	-0.0205842	0.00159723	0.0183412	0.0500448	-0.0004398	0.00494614	0.019525	-0.0571384	0.00245559	-0.0083488	-0.0196222	-0.044717	-0.661851	-0.0272731	0.0219867	0.00181405	-0.0105103	0.0083096	0.00689342	0.00477952	-0.0316076
PC	-0.0032127	0.0265257	0.013629	0.0154096	-0.0119851	-0.0098104	0.00220452	-0.0520515	-0.108488	0.0928879	-0.0023218	-0.0699724	0.0197696	0.0230418	0.0491399	0.00723286	0.0126039	1	-0.0342644	0.0308345	-0.0557008	0.0732375	0.0261488	0.0195715	0.00298909	-0.0238735	-0.0206694	0.00361655	-0.0141688	-0.0331423	-0.005216	0.00242257	0.00598214	0.122359	0.00949671	-0.0069897	-0.0018501	-0.0056094	-0.0464932
PD	0.0174115	-0.0369571	-0.010217	-0.0583272	0.0518073	0.058924	-0.0509534	0.0947867	0.0308999	-0.054651	-0.0386506	0.0251203	-0.0504296	-0.0474216	-0.0203639	0.0558154	-0.0205842	-0.0342644	1	-0.0254803	0.0451017	-0.101097	0.0507341	-0.0419741	-0.0829462	-0.0031321	0.0812561	-0.024922	0.0440768	-0.0156884	0.0201555	-0.0228101	0.0188977	-0.127392	-0.0517518	0.00810511	-0.007711	0.00745194	0.0253466
POAG	-0.018339	0.00551904	-0.027742	-0.0038978	0.00010672	0.0321027	0.0169697	0.00423886	-0.129973	-0.0243309	0.0127494	-0.0103664	-0.0007226	-0.0071474	-0.02281	-0.0443752	0.00159723	0.0308345	-0.0254803	1	0.00344675	0.0395809	0.0589716	-0.0762748	-0.0260956	0.0152814	-0.0026009	-0.0021832	0.0139498	-0.0095375	0.00076606	-0.0039908	0.0197771	-0.0063166	0.241196	-0.0032844	0.0200076	0.0117178	0.0106577
PSO	0.0105583	-0.0288494	0.0609407	-0.0180754	0.0586655	0.10101	-0.0128642	0.234852	-0.0362995	-0.0452848	-0.0124118	0.101687	-0.0014592	-0.0108353	0.00578332	-0.152105	0.0183412	-0.0557008	0.0451017	0.00344675	1	0.0177224	0.0732201	-0.170778	-0.11892	0.0195546	0.0685243	-0.0330221	0.041165	0.0335997	0.00190781	-0.0223822	0.0391962	-0.231913	-0.015236	0.0534059	0.0199064	0.0757932	0.0793046
RA	-0.0351244	0.0266018	0.0287423	0.172435	-0.0104138	-0.0189635	0.0234314	-0.0418372	-0.100149	0.00040235	0.00866458	-0.0270318	0.0573079	0.0243614	-0.0077245	-0.233951	0.0500448	0.0732375	-0.101097	0.0395809	0.0177224	1	0.0225736	0.0388999	0.410666	0.0179376	-0.0580391	0.013891	-0.0038953	-0.00908	-0.0091456	-0.006601	0.00981866	0.0642882	0.0079345	-0.0109426	-0.0011151	-0.0024506	-0.0137639
SCZ	0.00840943	-0.0059412	-0.0165474	-0.019572	0.0603566	0.387784	-1.38e-06	0.0653043	-0.209135	-0.0283881	-0.0046031	0.0244479	-0.0252922	-0.0008945	-0.0172441	0.00244689	-0.0004398	0.0261488	0.0507341	0.0589716	0.0732201	0.0225736	1	-0.129123	-0.0971983	-0.0091837	0.0653592	-0.0024701	0.0233127	-0.0190191	0.0142527	-0.0377363	0.0564718	-0.109828	0.0045074	0.013728	0.0421201	0.0307725	0.0114025
SLE	0.0111698	0.0563005	0.0747726	0.0524276	-0.078026	-0.0930498	0.0404955	-0.164354	0.38904	0.0826395	0.0654666	-0.0991427	0.035818	0.0746262	0.0406402	0.19648	0.00494614	0.0195715	-0.0419741	-0.0762748	-0.170778	0.0388999	-0.129123	1	0.190539	0.00356047	-0.0500541	0.00987696	-0.113729	-0.004867	-0.0001206	0.0687965	-0.0702985	0.287136	0.00674312	-0.0461322	-0.0252149	-0.0992201	-0.146932
T1D	-0.0472974	0.00855355	0.0681977	0.162204	-0.0333017	-0.0452607	0.0422064	-0.0878525	0.355242	0.0235952	0.0423473	-0.0160782	0.0564908	0.037715	-0.0108163	-0.221532	0.019525	0.00298909	-0.0829462	-0.0260956	-0.11892	0.410666	-0.0971983	0.190539	1	0.0801588	-0.16755	-0.0237898	-0.0559395	-0.0083834	0.00308599	0.0572882	-0.0270371	0.0489711	-0.000838	-0.0151565	0.00079305	-0.0346663	-0.020146
T2D	-0.0395263	0.0326938	-0.0084304	0.0381596	0.00269817	0.0183451	0.134067	-0.002367	0.0502671	-0.0112891	0.140674	0.0139216	0.193956	0.183588	-0.0513163	-0.0430997	-0.0571384	-0.0238735	-0.0031321	0.0152814	0.0195546	0.0179376	-0.0091837	0.00356047	0.0801588	1	-0.0441348	0.0262108	-0.0007001	0.229527	0.0291524	0.308594	-0.19071	-0.053937	0.0132789	0.0112362	0.0244198	0.0049888	0.188085
UC	0.0281214	0.00056012	0.00446803	-0.0487918	0.0422296	0.0500731	-0.0487656	0.553332	-0.0271531	-0.0368707	-0.0447692	0.0506827	-0.0463412	-0.0220604	0.0221649	0.138082	0.00245559	-0.0206694	0.0812561	-0.0026009	0.0685243	-0.0580391	0.0653592	-0.0500541	-0.16755	-0.0441348	1	0.0174185	0.0273448	0.00417588	-0.0107851	-0.0375874	0.0216021	-0.106501	-0.0325446	0.00333991	0.0312832	0.009008	0.00582814
VTE	-0.0004116	0.0345374	-0.0140029	0.0131606	0.00224093	-0.0087703	0.0227386	-0.0088131	-0.02194	-0.0046374	0.0559718	0.0265774	0.00765628	0.0512269	-0.043222	0.0303181	-0.0083488	0.00361655	-0.024922	-0.0021832	-0.0330221	0.013891	-0.0024701	0.00987696	-0.0237898	0.0262108	0.0174185	1	0.0149768	0.038593	0.0076618	0.0228994	0.00332213	0.0539189	0.0125802	0.0253238	-0.0144257	0.0276112	-0.0049292
AAM	-0.0036511	-0.0316174	-0.024728	-0.0439189	0.047948	0.0110261	-0.0352704	0.0621537	-0.0780812	-0.0491746	-0.0319862	0.0734604	-0.003339	-0.0317275	-0.0348622	-0.0203583	-0.0196222	-0.0141688	0.0440768	0.0139498	0.041165	-0.0038953	0.0233127	-0.113729	-0.0559395	-0.0007001	0.0273448	0.0149768	1	-0.0051428	0.0156433	-0.023868	0.0360005	-0.106681	0.00197043	0.017677	-0.0045103	0.0475486	0.0805632
BMI	-0.05046	0.0565625	0.00351526	0.0398207	-0.0280159	0.0158837	0.0597254	0.025478	0.0001803	0.00347228	0.0649901	0.0129815	0.134302	0.107634	-0.0343398	0.00726705	-0.044717	-0.0331423	-0.0156884	-0.0095375	0.0335997	-0.00908	-0.0190191	-0.004867	-0.0083834	0.229527	0.00417588	0.038593	-0.0051428	1	0.0307216	0.0756779	-0.110911	-0.0771962	0.0106924	-0.0168963	-0.0204655	-0.0252585	0.0930547
EBMDT	0.010968	-0.0020201	-0.0089955	-0.0029555	0.0123499	0.0132133	0.0112078	0.0108561	0.00547915	-0.0173469	0.00962414	0.0054027	0.00768351	-0.0024245	-0.0212226	0.0129913	-0.661851	-0.005216	0.0201555	0.00076606	0.00190781	-0.0091456	0.0142527	-0.0001206	0.00308599	0.0291524	-0.0107851	0.0076618	0.0156433	0.0307216	1	0.0204395	-0.01253	-0.0173646	0.011563	0.00138296	-0.0100208	-0.0010441	0.0117833
HBA1C	-0.0156992	0.0133571	0.00795166	0.0197998	-0.0200272	-0.0269147	0.0662268	-0.0437787	0.0685131	0.0249798	0.0648301	-0.0156722	0.0516878	0.0595556	-0.0105696	-0.0054635	-0.0272731	0.00242257	-0.0228101	-0.0039908	-0.0223822	-0.006601	-0.0377363	0.0687965	0.0572882	0.308594	-0.0375874	0.0228994	-0.023868	0.0756779	0.0204395	1	-0.0399236	0.0410006	0.00769037	0.061288	-0.0084433	0.0450794	0.0163798
HDL	-0.0532958	-0.0426276	0.0313828	-0.0357358	0.0255104	0.0178518	-0.122178	0.0048148	-0.051291	-0.0008136	-0.108074	0.0191292	-0.104394	-0.102153	-0.0002295	-0.0224718	0.0219867	0.00598214	0.0188977	0.0197771	0.0391962	0.00981866	0.0564718	-0.0702985	-0.0270371	-0.19071	0.0216021	0.00332213	0.0360005	-0.110911	-0.01253	-0.0399236	1	-0.0559955	0.0211964	-0.0318318	0.00881095	0.201273	-0.419391
HEIGHT	0.00598659	0.135438	0.0144398	0.0700601	-0.0851638	-0.144469	0.0142003	-0.202386	0.0206495	0.119514	0.0240058	-0.196124	0.0365024	0.054266	0.0806661	0.0822044	0.00181405	0.122359	-0.127392	-0.0063166	-0.231913	0.0642882	-0.109828	0.287136	0.0489711	-0.053937	-0.106501	0.0539189	-0.106681	-0.0771962	-0.0173646	0.0410006	-0.0559955	1	0.00582808	-0.113173	-0.0642086	-0.147454	-0.207524
IOP	0.00066862	-0.0013831	0.00071207	-0.004764	-0.0026993	0.00562948	0.0108371	-0.0257873	-0.0120399	0.0083829	0.0151654	0.00900647	0.00983978	0.0188631	-0.0193774	-0.0221169	-0.0105103	0.00949671	-0.0517518	0.241196	-0.015236	0.0079345	0.0045074	0.00674312	-0.000838	0.0132789	-0.0325446	0.0125802	0.00197043	0.0106924	0.011563	0.00769037	0.0211964	0.00582808	1	0.0134755	0.0339086	0.0218072	-0.0039799
LDL	0.220735	-0.0322053	-0.0261723	-0.0251854	0.0185137	0.0224163	0.187267	0.0223206	-0.0126478	-0.0121422	0.131162	0.0466046	-0.0164092	0.00037516	-0.0405476	-0.0371197	0.0083096	-0.0069897	0.00810511	-0.0032844	0.0534059	-0.0109426	0.013728	-0.0461322	-0.0151565	0.0112362	0.00333991	0.0253238	0.017677	-0.0168963	0.00138296	0.061288	-0.0318318	-0.113173	0.0134755	1	0.0107046	0.789531	0.165945
RHR	-0.0124371	-0.0176862	0.0108672	-0.0047831	0.0191453	0.0351516	-0.00509	0.0272977	-0.009728	-0.0026825	-0.0109507	0.00675947	-0.0069236	-0.0023736	0.00032335	-0.0079051	0.00689342	-0.0018501	-0.007711	0.0200076	0.0199064	-0.0011151	0.0421201	-0.0252149	0.00079305	0.0244198	0.0312832	-0.0144257	-0.0045103	-0.0204655	-0.0100208	-0.0084433	0.00881095	-0.0642086	0.0339086	0.0107046	1	0.0249694	0.0391183
TCH	0.120937	-0.0415881	-0.0222844	-0.0388373	0.0265095	0.0398844	0.169683	0.0354842	-0.065733	-0.0248887	0.120258	0.0523647	-0.0099403	-0.0067825	-0.0414607	-0.0558433	0.00477952	-0.0056094	0.00745194	0.0117178	0.0757932	-0.0024506	0.0307725	-0.0992201	-0.0346663	0.0049888	0.009008	0.0276112	0.0475486	-0.0252585	-0.0010441	0.0450794	0.201273	-0.147454	0.0218072	0.789531	0.0249694	1	0.3896
TTG	0.0535327	-0.0249143	-0.0665448	-0.0465147	0.0242305	0.0588031	0.105361	0.092161	-0.0728692	-0.0769551	0.0735781	0.0727066	0.0841736	0.0435641	-0.0600866	-0.0522976	-0.0316076	-0.0464932	0.0253466	0.0106577	0.0793046	-0.0137639	0.0114025	-0.146932	-0.020146	0.188085	0.00582814	-0.0049292	0.0805632	0.0930547	0.0117833	0.0163798	-0.419391	-0.207524	-0.0039799	0.165945	0.0391183	0.3896	1
