# Supplementary material for: A systematic evaluation of the performance and properties of the UK Biobank Polygenic Risk Score (PRS) Release
Source: PLoS One. 2024 Sep 18;19(9):e0307270. doi: 10.1371/journal.pone.0307270 (PMC11410272; doi:10.1371/journal.pone.0307270)
Supplement: S10 Table — (XLSX) [file pone.0307270.s011.xlsx]

## Sheet: S10 PRS correlations (Enhanced)
Pearson's r correlation coefficient. Correlations greater than 0.5 or less than -0.5 are highlighted. See Supplementary Table 1 for trait definitions.
	AD	AF	AMD	AST	BC	BD	CAD	CD	CED	CRC	CVD	EOC	HT	ISS	MEL	MS	OP	PC	PD	POAG	PSO	RA	SCZ	SLE	T1D	T2D	UC	VTE	AAM	APOEA	APOEB	BMI	CAL	DOA	EBMDT	EGCR	EGCY	HBA1C	HDL	HEIGHT	IOP	LDL	OSFA	OTFA	PDCL	PFA	PHG	RHR	RMNC
AD	1	9.5e-05	-0.0875202	-0.0173513	-0.0020384	0.00407502	0.0368973	-0.0037543	-0.0028803	0.00706337	0.0244053	-0.0146531	-0.0191651	-0.0107117	0.0114124	0.0462144	-0.005237	-0.0037841	0.0240271	-0.0187553	0.00533725	-0.0426224	0.00676844	0.0109856	-0.0308352	-0.0500912	0.0229246	-0.0110827	-0.006963	-0.064383	0.239273	-0.0304188	0.00149805	0.0150261	0.0119974	0.0267706	0.0225494	-0.0191485	-0.0506055	-0.0112929	0.00085703	0.22919	0.156896	0.030868	0.0236897	0.118735	0.0315788	-0.0183439	0.215478
AF	9.5e-05	1	0.022352	0.0490353	-0.0057557	0.00065131	0.121215	-0.0119761	0.00995523	0.0295752	0.183587	-0.02239	0.185969	0.236777	0.0402572	0.0148212	0.00595735	0.016904	-0.0337043	0.00131139	-0.0063637	0.0278649	0.00027786	0.0384717	0.0119666	0.0493687	0.00664205	0.0335568	-0.0221673	-0.0301302	-0.0289976	0.0926755	-0.0160524	-0.0279717	-0.0057332	0.00572931	-0.0277727	0.00675038	-0.0511087	0.0873468	-0.0136836	-0.0274478	-0.0423749	-0.022902	-0.0300062	-0.0402301	-0.0300856	-0.0173889	-0.0215428
AMD	-0.0875202	0.022352	1	0.0398103	-0.0040817	-0.0066886	-0.0061209	-0.0063785	0.103375	0.0288134	-0.0102026	-0.005352	0.00402954	0.0161559	0.026415	-0.0383614	0.00939399	0.0121174	-0.0152737	-0.0102621	0.0391935	0.0428027	0.00516145	0.0808804	0.0682702	0.00289364	0.00724505	-0.0108939	-0.0272262	0.00767819	-0.0393042	0.0278182	-0.0274152	-0.0364869	-0.000449	-0.0068166	-0.0287589	0.0183952	0.0288956	-0.005199	-0.0044644	-0.0284586	-0.0509023	-0.0425114	-0.03823	-0.0477571	-0.0381109	0.00496953	-0.0595933
AST	-0.0173513	0.0490353	0.0398103	1	-0.011865	0.00741236	0.0395639	0.011668	0.0923417	0.0158037	0.0344548	-0.0372464	0.0793477	0.0654707	-0.0053563	-0.0644619	0.00441523	0.0031443	-0.0516827	0.00370165	-0.030776	0.202004	-0.0070606	0.049064	0.180633	0.0648631	-0.0415413	0.0132891	-0.0434617	-0.0168989	-0.0160237	0.0871833	-0.0269805	0.00051514	0.0155821	0.0101183	-0.0254166	0.0314745	-0.0360302	-0.0361383	-0.0083415	-0.0212791	-0.0559138	0.00475414	-0.0301162	-0.0406661	-0.0267719	0.0306724	-0.0328605
BC	-0.0020384	-0.0057557	-0.0040817	-0.011865	1	0.037492	-0.0426868	0.0555022	-0.0330351	0.0104106	-0.0444279	0.0542559	-0.025795	-0.027804	0.0324839	-0.0059696	0.0116685	-0.0037138	0.0457301	-0.0098389	0.0451366	-0.0078126	0.0461629	-0.0576951	-0.0291646	0.00101444	0.0401794	0.0102387	0.0438509	0.0124276	0.00962683	-0.0318316	0.0195924	0.0138967	-0.0116486	0.0180259	0.0175994	-0.0080284	0.0232497	0.0196944	-0.0052199	0.0163459	0.0210133	0.012109	0.00799696	0.0137057	0.0098151	0.024849	0.00693601
BD	0.00407502	0.00065131	-0.0066886	0.00741236	0.037492	1	-0.0053924	0.0781875	-0.0600232	-0.0390778	-0.0075613	0.0392213	0.00054427	0.00467503	-0.036698	-0.0213705	0.00116066	-0.0117186	0.0531097	0.0128605	0.0991406	-0.0082998	0.381882	-0.0865238	-0.0509081	0.0121093	0.0513633	-0.0020652	0.00388309	0.0225561	0.0103439	-0.0130205	0.0199056	-0.0360797	0.00595863	0.0403276	0.0303509	-0.0051627	0.0252016	-0.0370664	0.0116476	0.0196115	0.0506587	-0.0413777	0.037291	0.0259686	0.0300029	0.0169751	0.0084825
CAD	0.0368973	0.121215	-0.0061209	0.0395639	-0.0426868	-0.0053924	1	-0.0305154	0.0106437	-0.01267	0.797189	-0.0346638	0.351936	0.336921	-0.0101874	-0.0303997	-0.0143515	0.00714861	-0.0508289	0.0141393	0.0115503	0.0508661	0.00350605	0.0251771	0.0501814	0.193212	-0.0376954	0.0250645	-0.0402819	-0.0827986	0.18969	0.156319	0.0438644	0.0176352	0.0169528	0.0189737	-0.0515914	0.0837411	-0.163149	-0.112324	0.0025882	0.217405	0.0767941	0.0396185	0.022622	0.0660164	0.0306314	0.0124395	0.146083
CD	-0.0037543	-0.0119761	-0.0063785	0.011668	0.0555022	0.0781875	-0.0305154	1	-0.0294218	-0.0915829	-0.0245745	0.0938423	-0.0086982	-0.0244597	-0.0044437	0.0028206	0.00726799	-0.0547806	0.0920094	-0.0192091	0.222503	-0.0361663	0.0513713	-0.138944	-0.0882965	-0.0065864	0.553332	-0.000194	0.0462624	0.0082963	0.0175342	-0.0036115	0.0115125	0.00413528	-0.002354	-0.0053865	-0.0116792	-0.0233075	0.00438921	-0.0249947	-0.0122813	0.0170645	0.063473	0.0114194	0.033075	0.0416337	0.0368459	0.0103727	0.0219404
CED	-0.0028803	0.00995523	0.103375	0.0923417	-0.0330351	-0.0600232	0.0106437	-0.0294218	1	0.019646	0.0351823	0.0425165	-0.0182038	0.00863805	-0.008974	0.0225155	-0.0111204	-0.116391	0.0405908	-0.0374206	-0.126766	-0.209733	-0.12192	0.474994	0.331378	0.0204637	-0.0272438	-0.0122749	-0.0976673	-0.0741566	-0.0097574	0.0236595	-0.054382	-0.0573176	0.0360123	-0.0801076	-0.105062	0.0855526	-0.062977	0.0134176	-0.0426841	-0.0147379	-0.135019	-0.0658257	-0.089385	-0.116877	-0.0948323	-0.0064792	-0.0305097
CRC	0.00706337	0.0295752	0.0288134	0.0158037	0.0104106	-0.0390778	-0.01267	-0.0915829	0.019646	1	-0.0294556	-0.0383151	0.0111395	0.0217016	0.0459237	0.00852187	0.015756	0.081514	-0.0458629	-0.0088898	-0.0234853	0.0038867	-0.0001739	0.060996	0.0193108	-0.0016204	-0.0332964	-0.0025849	-0.0370909	0.00066677	0.00528465	0.03456	-0.0075446	0.0333778	-0.003012	0.0141311	0.00283335	0.0129463	-0.0017343	0.0196727	-0.0023368	3.05e-05	-0.0257365	0.0383976	-0.0108516	-0.0021837	-0.0059335	0.0240024	0.00857795
CVD	0.0244053	0.183587	-0.0102026	0.0344548	-0.0444279	-0.0075613	0.797189	-0.0245745	0.0351823	-0.0294556	1	-0.0316161	0.383621	0.49324	0.00469832	-0.0118043	-0.0156014	0.00272702	-0.0434924	0.018392	0.00879351	0.0301823	0.00344901	0.0463539	0.0513248	0.18536	-0.0339195	0.0598164	-0.0388862	-0.0737707	0.137015	0.13973	0.0321006	0.00652679	0.0176745	0.00667788	-0.0586125	0.0773567	-0.140461	-0.0898107	-0.0037037	0.167533	0.0477247	0.0241734	0.0076526	0.0347676	0.0131121	0.00619991	0.104126
EOC	-0.0146531	-0.02239	-0.005352	-0.0372464	0.0542559	0.0392213	-0.0346638	0.0938423	0.0425165	-0.0383151	-0.0316161	1	-0.0250521	-0.0341953	-0.0149422	-0.0329416	0.0126022	-0.0737861	0.0265979	-0.0071294	0.0731862	-0.0147715	0.0206595	-0.0630711	-0.0087329	0.0078982	0.0488071	0.0435543	0.0564973	0.0179769	0.0280116	-0.0172258	0.0234762	0.0153437	-0.0065385	-0.027575	-0.0168262	-0.0042546	0.0169985	-0.0027125	0.00217497	0.0419423	0.0521778	0.0285554	0.0333447	0.0380786	0.0366572	-0.0090853	0.0320254
HT	-0.0191651	0.185969	0.00402954	0.0793477	-0.025795	0.00054427	0.351936	-0.0086982	-0.0182038	0.0111395	0.383621	-0.0250521	1	0.776516	0.0289236	-0.0279024	-0.0245379	0.0170669	-0.049343	0.0109367	0.0167826	0.0495436	-0.0009336	0.015123	0.0298838	0.26108	-0.030678	0.0123836	-0.0269087	-0.051916	-0.0199158	0.285301	0.0608741	-0.0338737	0.0222389	0.00631989	-0.0872752	0.0720529	-0.155893	-0.113607	0.0070839	0.0117543	-0.0241113	-0.0043627	-0.0239632	-0.0234958	-0.0176542	0.0718685	-0.0251137
ISS	-0.0107117	0.236777	0.0161559	0.0654707	-0.027804	0.00467503	0.336921	-0.0244597	0.00863805	0.0217016	0.49324	-0.0341953	0.776516	1	0.0427481	0.00722635	-0.0137731	0.0239212	-0.0597367	0.00852431	0.0007379	0.0273911	0.0266246	0.0551995	0.0246048	0.238314	-0.0153901	0.0496668	-0.0464924	-0.0559109	-0.011162	0.258185	0.0414234	-0.0394637	0.0175518	-0.0009822	-0.0913673	0.075004	-0.144857	-0.109315	-0.0025003	0.0185468	-0.0401376	-0.0157363	-0.0343711	-0.0394229	-0.0304381	0.067791	-0.0229649
MEL	0.0114124	0.0402572	0.026415	-0.0053563	0.0324839	-0.036698	-0.0101874	-0.0044437	-0.008974	0.0459237	0.00469832	-0.0149422	0.0289236	0.0427481	1	0.0218816	-0.0013922	0.0439145	-0.0181546	-0.0258057	-0.0013278	-0.0245611	-0.0082762	0.0303919	-0.028639	-0.0434051	0.0295779	-0.0464112	-0.0302583	-0.0126435	-0.0138868	-0.0117762	-0.0158135	-0.0077074	-0.005756	0.0337089	0.0245117	-0.0195934	-0.006922	-0.0338014	-0.0302648	-0.0368564	-0.0251244	-0.0078594	-0.0149529	-0.0194951	-0.0150954	0.00794964	-0.0059289
MS	0.0462144	0.0148212	-0.0383614	-0.0644619	-0.0059696	-0.0213705	-0.0303997	0.0028206	0.0225155	0.00852187	-0.0118043	-0.0329416	-0.0279024	0.00722635	0.0218816	1	-0.0090678	0.00481537	0.0710838	-0.0343414	-0.11147	-0.315446	-0.0017597	0.229768	-0.225369	-0.0547907	0.159006	0.0294832	-0.0222642	-0.0231285	-0.0265816	0.00622293	-0.0188912	-0.0223376	0.0114305	0.00301491	-0.0327724	-0.0331853	-0.0255044	0.00074825	-0.0522411	-0.0395437	-0.0587937	-0.0316559	-0.0345857	-0.0567004	-0.0433061	0.0219807	-0.018279
OP	-0.005237	0.00595735	0.00939399	0.00441523	0.0116685	0.00116066	-0.0143515	0.00726799	-0.0111204	0.015756	-0.0156014	0.0126022	-0.0245379	-0.0137731	-0.0013922	-0.0090678	1	0.00298179	-0.0127567	-0.0228946	-0.0008442	0.0392588	0.0097052	-0.0257323	0.0233111	-0.0631584	0.0219342	0.00654351	-0.0268638	0.020168	0.00677562	-0.0866355	0.0182584	0.0274234	-0.895585	0.038308	0.0192943	-0.0126	0.0373484	0.0163504	-0.0382636	0.0155511	0.0295578	0.0300643	0.0184661	0.0246722	0.0222855	0.00745073	0.0133114
PC	-0.0037841	0.016904	0.0121174	0.0031443	-0.0037138	-0.0117186	0.00714861	-0.0547806	-0.116391	0.081514	0.00272702	-0.0737861	0.0170669	0.0239212	0.0439145	0.00481537	0.00298179	1	-0.0307786	0.0110117	-0.0401794	0.0618519	0.0114972	-0.0103117	-0.0098877	-0.0195283	-0.0229326	0.00194895	-0.0031024	0.00223302	0.00266633	-0.0248065	-0.0098961	0.0127721	-0.0035469	0.0227622	0.0283107	-0.0071092	0.00874121	0.00728028	0.014059	-0.0050891	-0.0121403	0.00232344	-0.0044408	-0.005185	-0.005595	0.00059791	-0.0041363
PD	0.0240271	-0.0337043	-0.0152737	-0.0516827	0.0457301	0.0531097	-0.0508289	0.0920094	0.0405908	-0.0458629	-0.0434924	0.0265979	-0.049343	-0.0597367	-0.0181546	0.0710838	-0.0127567	-0.0307786	1	-0.0216049	0.0344037	-0.105356	0.0412631	-0.0024644	-0.0817982	-0.023865	0.0766951	-0.0196654	0.0366465	0.022261	-0.0042498	-0.0488016	0.0148138	0.0332091	0.0111441	-0.0074778	0.00024803	-0.0068796	0.0230594	0.0161485	-0.017132	0.00492063	0.00939022	0.0215411	0.0127243	0.00516682	0.0105461	-0.0012569	-0.0004874
POAG	-0.0187553	0.00131139	-0.0102621	0.00370165	-0.0098389	0.0128605	0.0141393	-0.0192091	-0.0374206	-0.0088898	0.018392	-0.0071294	0.0109367	0.00852431	-0.0258057	-0.0343414	-0.0228946	0.0110117	-0.0216049	1	-0.0135539	0.0224598	0.0134026	-0.0182956	0.00467261	0.0242891	-0.0164977	0.00334124	0.0136835	0.0121019	-0.0141536	-0.0142057	0.0162735	0.00338875	0.0165044	0.0123132	0.0283056	0.00818636	0.019143	0.0108969	0.624047	-0.0116202	0.00368941	-0.0037134	0.00522981	0.00875003	0.00525829	0.0275547	-0.0010369
PSO	0.00533725	-0.0063637	0.0391935	-0.030776	0.0451366	0.0991406	0.0115503	0.222503	-0.126766	-0.0234853	0.00879351	0.0731862	0.0167826	0.0007379	-0.0013278	-0.11147	-0.0008442	-0.0401794	0.0344037	-0.0135539	1	0.023468	0.0716469	-0.170721	-0.140732	0.0299963	0.0628194	-0.0184902	0.0369899	0.0346993	0.0495784	0.0238912	0.0225319	0.0345033	0.00122778	0.0115596	0.00231945	0.00332002	0.0301815	-0.044676	-0.0106872	0.0526256	0.102312	0.0506552	0.0661762	0.0826946	0.0733174	-0.0016692	0.0508627
RA	-0.0426224	0.0278649	0.0428027	0.202004	-0.0078126	-0.0082998	0.0508661	-0.0361663	-0.209733	0.0038867	0.0301823	-0.0147715	0.0495436	0.0273911	-0.0245611	-0.315446	0.0392588	0.0618519	-0.105356	0.0224598	0.023468	1	0.0153924	-0.0127987	0.449455	0.0700896	-0.0659385	0.0108191	0.00432105	0.0167224	0.00347588	0.017245	0.00573667	0.0048768	-0.0167331	0.0259605	-0.0027903	-0.0136812	0.00642406	0.0132363	0.0321258	0.00206131	0.00949337	0.0100668	0.0101376	0.011449	0.0154944	0.00823277	-0.0153923
SCZ	0.00676844	0.00027786	0.00516145	-0.0070606	0.0461629	0.381882	0.00350605	0.0513713	-0.12192	-0.0001739	0.00344901	0.0206595	-0.0009336	0.0266246	-0.0082762	-0.0017597	0.0097052	0.0114972	0.0412631	0.0134026	0.0716469	0.0153924	1	-0.0794175	-0.0580293	-0.0082481	0.0596323	-0.0068891	0.00229431	0.0320925	-0.0057534	-0.0493634	-0.0069571	0.027846	-0.0049264	0.0575451	0.050474	-0.0163907	0.0525052	-0.0437629	0.00445059	0.00172823	0.0290303	0.0190682	0.0310088	0.0259626	0.0302522	0.024991	0.00023694
SLE	0.0109856	0.0384717	0.0808804	0.049064	-0.0576951	-0.0865238	0.0251771	-0.138944	0.474994	0.060996	0.0463539	-0.0630711	0.015123	0.0551995	0.0303919	0.229768	-0.0257323	-0.0103117	-0.0024644	-0.0182956	-0.170721	-0.0127987	-0.0794175	1	0.204072	-0.0073159	-0.0284473	0.00141736	-0.101975	-0.0735118	-0.0232032	0.0518795	-0.0597338	-0.0676222	0.0328518	-0.0387208	-0.0933941	0.0539428	-0.0720495	0.0307076	-0.0258496	-0.0381173	-0.152402	-0.0846992	-0.0931822	-0.132869	-0.104115	0.0100754	-0.0363308
T1D	-0.0308352	0.0119666	0.0682702	0.180633	-0.0291646	-0.0509081	0.0501814	-0.0882965	0.331378	0.0193108	0.0513248	-0.0087329	0.0298838	0.0246048	-0.028639	-0.225369	0.0233111	-0.0098877	-0.0817982	0.00467261	-0.140732	0.449455	-0.0580293	0.204072	1	0.0891833	-0.166407	-0.0082068	-0.0518398	-0.0290894	-0.0224047	0.0143281	-0.0391849	-0.026661	0.0043837	-0.0378601	-0.0564836	0.0486479	-0.0312216	0.0103772	0.00344419	-0.0139826	-0.0839946	-0.0248991	-0.0484738	-0.0704762	-0.0482211	0.00620629	-0.0549436
T2D	-0.0500912	0.0493687	0.00289364	0.0648631	0.00101444	0.0121093	0.193212	-0.0065864	0.0204637	-0.0016204	0.18536	0.0078982	0.26108	0.238314	-0.0434051	-0.0547907	-0.0631584	-0.0195283	-0.023865	0.0242891	0.0299963	0.0700896	-0.0082481	-0.0073159	0.0891833	1	-0.0540253	0.0391504	-0.0148889	-0.0833835	-0.0044921	0.311499	0.0594179	-0.0322164	0.0481717	0.0177323	-0.0811415	0.31881	-0.213392	-0.0647298	0.0327485	0.0171218	-0.0371649	0.00044973	-0.0443254	-0.0289198	-0.0359104	0.0969254	-0.0337383
UC	0.0229246	0.00664205	0.00724505	-0.0415413	0.0401794	0.0513633	-0.0376954	0.553332	-0.0272438	-0.0332964	-0.0339195	0.0488071	-0.030678	-0.0153901	0.0295779	0.159006	0.0219342	-0.0229326	0.0766951	-0.0164977	0.0628194	-0.0659385	0.0596323	-0.0284473	-0.166407	-0.0540253	1	0.0191992	0.0210824	0.00275005	0.00748786	-0.0135274	0.0044436	0.00455755	-0.0143837	0.00174316	-0.0152005	-0.0206332	0.0207708	-0.0306519	-0.0194215	-0.0010348	0.0340157	0.00491317	0.0144379	0.020435	0.0154098	0.0219016	0.021398
VTE	-0.0110827	0.0335568	-0.0108939	0.0132891	0.0102387	-0.0020652	0.0250645	-0.000194	-0.0122749	-0.0025849	0.0598164	0.0435543	0.0123836	0.0496668	-0.0464112	0.0294832	0.00654351	0.00194895	-0.0196654	0.00334124	-0.0184902	0.0108191	-0.0068891	0.00141736	-0.0082068	0.0391504	0.0191992	1	0.00992859	-0.000567	0.00386911	0.0706156	-0.015289	0.0329969	-0.0035707	-0.0272886	-0.0432235	0.0357334	0.00174235	0.045044	0.00579136	0.0319644	0.0021302	0.0387568	-0.007612	0.0123101	-0.0001827	-0.0004969	0.027202
AAM	-0.006963	-0.0221673	-0.0272262	-0.0434617	0.0438509	0.00388309	-0.0402819	0.0462624	-0.0976673	-0.0370909	-0.0388862	0.0564973	-0.0269087	-0.0464924	-0.0302583	-0.0222642	-0.0268638	-0.0031024	0.0366465	0.0136835	0.0369899	0.00432105	0.00229431	-0.101975	-0.0518398	-0.0148889	0.0210824	0.00992859	1	0.0345169	0.0111918	-0.0515566	0.0122006	0.0558146	0.0132917	0.0127841	0.0432082	-0.0396218	0.0322658	0.0219435	0.0156611	0.00847216	0.0605375	0.0611269	0.046535	0.0532192	0.05248	-0.0111574	0.0107702
APOEA	-0.064383	-0.0301302	0.00767819	-0.0168989	0.0124276	0.0225561	-0.0827986	0.0082963	-0.0741566	0.00066677	-0.0737707	0.0179769	-0.051916	-0.0559109	-0.0126435	-0.0231285	0.020168	0.00223302	0.022261	0.0121019	0.0346993	0.0167224	0.0320925	-0.0735118	-0.0290894	-0.0833835	0.00275005	-0.000567	0.0345169	1	-0.145874	-0.0850897	0.0576314	0.353963	-0.0138868	0.0300706	0.0507583	-0.0238526	0.729072	-0.0273956	0.0252244	-0.0567211	0.446177	0.303636	0.763532	0.455636	0.744154	-0.0058545	0.0276543
APOEB	0.239273	-0.0289976	-0.0393042	-0.0160237	0.00962683	0.0103439	0.18969	0.0175342	-0.0097574	0.00528465	0.137015	0.0280116	-0.0199158	-0.011162	-0.0138868	-0.0265816	0.00677562	0.00266633	-0.0042498	-0.0141536	0.0495784	0.00347588	-0.0057534	-0.0232032	-0.0224047	-0.0044921	0.00748786	0.00386911	0.0111918	-0.145874	1	-0.009954	0.089169	0.230503	-0.0103771	0.0455774	0.00832703	0.0597697	-0.165551	-0.0601503	5.73e-05	0.852871	0.489516	0.253194	0.199872	0.45893	0.218314	0.00834461	0.748048
BMI	-0.0304188	0.0926755	0.0278182	0.0871833	-0.0318316	-0.0130205	0.156319	-0.0036115	0.0236595	0.03456	0.13973	-0.0172258	0.285301	0.258185	-0.0117762	0.00622293	-0.0866355	-0.0248065	-0.0488016	-0.0142057	0.0238912	0.017245	-0.0493634	0.0518795	0.0143281	0.311499	-0.0135274	0.0706156	-0.0515566	-0.0850897	-0.009954	1	-0.020977	-0.0835241	0.0689047	-0.0378991	-0.192122	0.110435	-0.217215	-0.121524	-0.0035868	-0.0127646	-0.0582731	-0.0375728	-0.0603715	-0.0575305	-0.0527282	0.0807176	-0.031383
CAL	0.00149805	-0.0160524	-0.0274152	-0.0269805	0.0195924	0.0199056	0.0438644	0.0115125	-0.054382	-0.0075446	0.0321006	0.0234762	0.0608741	0.0414234	-0.0158135	-0.0188912	0.0182584	-0.0098961	0.0148138	0.0162735	0.0225319	0.00573667	-0.0069571	-0.0597338	-0.0391849	0.0594179	0.0044436	-0.015289	0.0122006	0.0576314	0.089169	-0.020977	1	0.062685	-0.0117495	-0.0007881	-0.0169556	0.0309374	0.0191463	-0.0359672	0.0311811	0.0844168	0.101295	0.070994	0.0675332	0.103884	0.081012	0.00765444	0.0577486
DOA	0.0150261	-0.0279717	-0.0364869	0.00051514	0.0138967	-0.0360797	0.0176352	0.00413528	-0.0573176	0.0333778	0.00652679	0.0153437	-0.0338737	-0.0394637	-0.0077074	-0.0223376	0.0274234	0.0127721	0.0332091	0.00338875	0.0345033	0.0048768	0.027846	-0.0676222	-0.026661	-0.0322164	0.00455755	0.0329969	0.0558146	0.353963	0.230503	-0.0835241	0.062685	1	-0.0223237	0.022158	0.0372207	0.00590906	0.25382	-0.0029811	0.00087162	0.219313	0.394245	0.907208	0.464522	0.590321	0.522691	-0.065229	0.364049
EBMDT	0.0119974	-0.0057332	-0.000449	0.0155821	-0.0116486	0.00595863	0.0169528	-0.002354	0.0360123	-0.003012	0.0176745	-0.0065385	0.0222389	0.0175518	-0.005756	0.0114305	-0.895585	-0.0035469	0.0111441	0.0165044	0.00122778	-0.0167331	-0.0049264	0.0328518	0.0043837	0.0481717	-0.0143837	-0.0035707	0.0132917	-0.0138868	-0.0103771	0.0689047	-0.0117495	-0.0223237	1	-0.035604	-0.0213033	-0.0007623	-0.0355083	-0.0479009	0.0298996	-0.0201997	-0.0285952	-0.0229151	-0.014925	-0.0253041	-0.0173633	-0.0096124	-0.0177697
EGCR	0.0267706	0.00572931	-0.0068166	0.0101183	0.0180259	0.0403276	0.0189737	-0.0053865	-0.0801076	0.0141311	0.00667788	-0.027575	0.00631989	-0.0009822	0.0337089	0.00301491	0.038308	0.0227622	-0.0074778	0.0123132	0.0115596	0.0259605	0.0575451	-0.0387208	-0.0378601	0.0177323	0.00174316	-0.0272886	0.0127841	0.0300706	0.0455774	-0.0378991	-0.0007881	0.022158	-0.035604	1	0.441542	-0.0332102	0.0181316	-0.0767636	-0.0043948	0.0435947	0.0397266	0.0205022	0.0282353	0.0323182	0.0310961	0.0601798	0.0382069
EGCY	0.0225494	-0.0277727	-0.0287589	-0.0254166	0.0175994	0.0303509	-0.0515914	-0.0116792	-0.105062	0.00283335	-0.0586125	-0.0168262	-0.0872752	-0.0913673	0.0245117	-0.0327724	0.0192943	0.0283107	0.00024803	0.0283056	0.00231945	-0.0027903	0.050474	-0.0933941	-0.0564836	-0.0811415	-0.0152005	-0.0432235	0.0432082	0.0507583	0.00832703	-0.192122	-0.0169556	0.0372207	-0.0213033	0.441542	1	-0.0341768	0.100835	-0.0224891	0.0223548	0.0210911	0.0326185	0.0086216	0.0313701	0.0319233	0.0281752	-0.0143412	0.0183155
HBA1C	-0.0191485	0.00675038	0.0183952	0.0314745	-0.0080284	-0.0051627	0.0837411	-0.0233075	0.0855526	0.0129463	0.0773567	-0.0042546	0.0720529	0.075004	-0.0195934	-0.0331853	-0.0126	-0.0071092	-0.0068796	0.00818636	0.00332002	-0.0136812	-0.0163907	0.0539428	0.0486479	0.31881	-0.0206332	0.0357334	-0.0396218	-0.0238526	0.0597697	0.110435	0.0309374	0.00590906	-0.0007623	-0.0332102	-0.0341768	1	-0.0388988	-0.0178371	0.00896643	0.0929953	-0.0188831	0.00901201	-0.0278476	0.00581395	-0.0219287	0.0138493	0.0240129
HDL	-0.0506055	-0.0511087	0.0288956	-0.0360302	0.0232497	0.0252016	-0.163149	0.00438921	-0.062977	-0.0017343	-0.140461	0.0169985	-0.155893	-0.144857	-0.006922	-0.0255044	0.0373484	0.00874121	0.0230594	0.019143	0.0301815	0.00642406	0.0525052	-0.0720495	-0.0312216	-0.213392	0.0207708	0.00174235	0.0322658	0.729072	-0.165551	-0.217215	0.0191463	0.25382	-0.0355083	0.0181316	0.100835	-0.0388988	1	0.0179697	0.0300012	-0.0386708	0.271236	0.147733	0.523364	0.266952	0.489956	-0.0493089	-0.0203956
HEIGHT	-0.0112929	0.0873468	-0.005199	-0.0361383	0.0196944	-0.0370664	-0.112324	-0.0249947	0.0134176	0.0196727	-0.0898107	-0.0027125	-0.113607	-0.109315	-0.0338014	0.00074825	0.0163504	0.00728028	0.0161485	0.0108969	-0.044676	0.0132363	-0.0437629	0.0307076	0.0103772	-0.0647298	-0.0306519	0.045044	0.0219435	-0.0273956	-0.0601503	-0.121524	-0.0359672	-0.0029811	-0.0479009	-0.0767636	-0.0224891	-0.0178371	0.0179697	1	-0.0038309	-0.0642132	-0.0615911	-0.0163593	-0.0493901	-0.0541224	-0.0561854	-0.0680357	-0.0420653
IOP	0.00085703	-0.0136836	-0.0044644	-0.0083415	-0.0052199	0.0116476	0.0025882	-0.0122813	-0.0426841	-0.0023368	-0.0037037	0.00217497	0.0070839	-0.0025003	-0.0302648	-0.0522411	-0.0382636	0.014059	-0.017132	0.624047	-0.0106872	0.0321258	0.00445059	-0.0258496	0.00344419	0.0327485	-0.0194215	0.00579136	0.0156611	0.0252244	5.73e-05	-0.0035868	0.0311811	0.00087162	0.0298996	-0.0043948	0.0223548	0.00896643	0.0300012	-0.0038309	1	0.00625823	0.024219	-0.0027739	0.0196141	0.0260678	0.0201813	0.0365261	0.00811589
LDL	0.22919	-0.0274478	-0.0284586	-0.0212791	0.0163459	0.0196115	0.217405	0.0170645	-0.0147379	3.05e-05	0.167533	0.0419423	0.0117543	0.0185468	-0.0368564	-0.0395437	0.0155511	-0.0050891	0.00492063	-0.0116202	0.0526256	0.00206131	0.00172823	-0.0381173	-0.0139826	0.0171218	-0.0010348	0.0319644	0.00847216	-0.0567211	0.852871	-0.0127646	0.0844168	0.219313	-0.0201997	0.0435947	0.0210911	0.0929953	-0.0386708	-0.0642132	0.00625823	1	0.485677	0.220816	0.227987	0.450999	0.240223	0.0030741	0.718807
OSFA	0.156896	-0.0423749	-0.0509023	-0.0559138	0.0210133	0.0506587	0.0767941	0.063473	-0.135019	-0.0257365	0.0477247	0.0521778	-0.0241113	-0.0401376	-0.0251244	-0.0587937	0.0295578	-0.0121403	0.00939022	0.00368941	0.102312	0.00949337	0.0290303	-0.152402	-0.0839946	-0.0371649	0.0340157	0.0021302	0.0605375	0.446177	0.489516	-0.0582731	0.101295	0.394245	-0.0285952	0.0397266	0.0326185	-0.0188831	0.271236	-0.0615911	0.024219	0.485677	1	0.486947	0.81286	0.885622	0.837997	0.0135978	0.669777
OTFA	0.030868	-0.022902	-0.0425114	0.00475414	0.012109	-0.0413777	0.0396185	0.0114194	-0.0658257	0.0383976	0.0241734	0.0285554	-0.0043627	-0.0157363	-0.0078594	-0.0316559	0.0300643	0.00232344	0.0215411	-0.0037134	0.0506552	0.0100668	0.0190682	-0.0846992	-0.0248991	0.00044973	0.00491317	0.0387568	0.0611269	0.303636	0.253194	-0.0375728	0.070994	0.907208	-0.0229151	0.0205022	0.0086216	0.00901201	0.147733	-0.0163593	-0.0027739	0.220816	0.486947	1	0.489493	0.645624	0.570024	-0.0473758	0.385165
PDCL	0.0236897	-0.0300062	-0.03823	-0.0301162	0.00799696	0.037291	0.022622	0.033075	-0.089385	-0.0108516	0.0076526	0.0333447	-0.0239632	-0.0343711	-0.0149529	-0.0345857	0.0184661	-0.0044408	0.0127243	0.00522981	0.0661762	0.0101376	0.0310088	-0.0931822	-0.0484738	-0.0443254	0.0144379	-0.007612	0.046535	0.763532	0.199872	-0.0603715	0.0675332	0.464522	-0.014925	0.0282353	0.0313701	-0.0278476	0.523364	-0.0493901	0.0196141	0.227987	0.81286	0.489493	1	0.761447	0.987174	0.00819584	0.432793
PFA	0.118735	-0.0402301	-0.0477571	-0.0406661	0.0137057	0.0259686	0.0660164	0.0416337	-0.116877	-0.0021837	0.0347676	0.0380786	-0.0234958	-0.0394229	-0.0194951	-0.0567004	0.0246722	-0.005185	0.00516682	0.00875003	0.0826946	0.011449	0.0259626	-0.132869	-0.0704762	-0.0289198	0.020435	0.0123101	0.0532192	0.455636	0.45893	-0.0575305	0.103884	0.590321	-0.0253041	0.0323182	0.0319233	0.00581395	0.266952	-0.0541224	0.0260678	0.450999	0.885622	0.645624	0.761447	1	0.801868	0.00064578	0.715764
PHG	0.0315788	-0.0300856	-0.0381109	-0.0267719	0.0098151	0.0300029	0.0306314	0.0368459	-0.0948323	-0.0059335	0.0131121	0.0366572	-0.0176542	-0.0304381	-0.0150954	-0.0433061	0.0222855	-0.005595	0.0105461	0.00525829	0.0733174	0.0154944	0.0302522	-0.104115	-0.0482211	-0.0359104	0.0154098	-0.0001827	0.05248	0.744154	0.218314	-0.0527282	0.081012	0.522691	-0.0173633	0.0310961	0.0281752	-0.0219287	0.489956	-0.0561854	0.0201813	0.240223	0.837997	0.570024	0.987174	0.801868	1	0.00915068	0.452124
RHR	-0.0183439	-0.0173889	0.00496953	0.0306724	0.024849	0.0169751	0.0124395	0.0103727	-0.0064792	0.0240024	0.00619991	-0.0090853	0.0718685	0.067791	0.00794964	0.0219807	0.00745073	0.00059791	-0.0012569	0.0275547	-0.0016692	0.00823277	0.024991	0.0100754	0.00620629	0.0969254	0.0219016	-0.0004969	-0.0111574	-0.0058545	0.00834461	0.0807176	0.00765444	-0.065229	-0.0096124	0.0601798	-0.0143412	0.0138493	-0.0493089	-0.0680357	0.0365261	0.0030741	0.0135978	-0.0473758	0.00819584	0.00064578	0.00915068	1	-0.0052325
RMNC	0.215478	-0.0215428	-0.0595933	-0.0328605	0.00693601	0.0084825	0.146083	0.0219404	-0.0305097	0.00857795	0.104126	0.0320254	-0.0251137	-0.0229649	-0.0059289	-0.018279	0.0133114	-0.0041363	-0.0004874	-0.0010369	0.0508627	-0.0153923	0.00023694	-0.0363308	-0.0549436	-0.0337383	0.021398	0.027202	0.0107702	0.0276543	0.748048	-0.031383	0.0577486	0.364049	-0.0177697	0.0382069	0.0183155	0.0240129	-0.0203956	-0.0420653	0.00811589	0.718807	0.669777	0.385165	0.432793	0.715764	0.452124	-0.0052325	1
SGM	0.168857	-0.0235003	-0.0170658	-0.0152477	0.0139652	-0.0014613	0.0646871	0.0152839	-0.0320233	0.0225689	0.0424967	0.0314738	-0.0581307	-0.0531356	-0.0082655	-0.0239791	0.0246691	0.00111368	0.0157	0.00304455	0.0403585	0.00049113	0.0199983	-0.0405611	-0.0368363	-0.0779402	0.0165522	0.0259616	0.0225276	0.514857	0.49517	-0.0831701	0.0622818	0.551838	-0.0217441	0.035158	0.0418389	0.0257225	0.450535	-0.0382479	0.0198255	0.539312	0.645033	0.465786	0.65336	0.708616	0.65628	-0.030271	0.673699
TCH	0.116891	-0.0423953	-0.018791	-0.0410303	0.0259246	0.0399621	0.163293	0.0355351	-0.0655213	-0.0117408	0.128364	0.0543744	-0.0066842	-0.0102946	-0.0371124	-0.0599018	0.0264225	-0.0050222	0.011378	-0.0016392	0.0812369	0.00435097	0.018969	-0.0980063	-0.0375322	-0.0023405	0.0105751	0.0308663	0.039446	0.273749	0.692821	-0.0539438	0.117686	0.361193	-0.0307447	0.0555787	0.0379922	0.0731831	0.224732	-0.0706949	0.0223568	0.814925	0.725403	0.398441	0.545081	0.684482	0.567208	0.0123586	0.682468
TFA	0.0836315	-0.0298878	-0.0478399	-0.0298471	0.00640121	0.0400585	0.081375	0.0490734	-0.105536	-0.0128521	0.0519335	0.0297594	0.0314672	0.00892222	-0.0077406	-0.0615539	0.00998306	-0.0151196	-0.0160212	0.00506191	0.0882042	0.0219213	0.0184712	-0.122755	-0.0518666	0.0313329	0.0126584	-0.0060601	0.0349005	0.314138	0.382907	0.011109	0.120864	0.360234	-0.0110461	0.0356856	-0.0005854	0.00774709	0.068695	-0.0810685	0.02014	0.336281	0.81029	0.493757	0.662802	0.869638	0.707757	0.0492865	0.604331
TTG	0.0555176	-0.022517	-0.0620028	-0.0384855	0.0186511	0.0531317	0.133977	0.0904226	-0.0737291	-0.0612813	0.101103	0.0701767	0.119214	0.0729138	-0.049211	-0.0574086	-0.0190545	-0.0447611	0.0202762	-0.0046092	0.0835779	0.00179884	-0.0023226	-0.133836	-0.0204949	0.200785	0.00526494	0.00374451	0.064137	-0.070051	0.277512	0.103042	0.136518	0.0667902	0.0166439	0.00508171	-0.0529106	0.0455547	-0.408621	-0.0828205	0.0131456	0.201874	0.459529	0.258961	0.245284	0.422517	0.292649	0.0748184	0.263113
[truncated: 4 more columns]
