# Supplementary material for: A systematic evaluation of the performance and properties of the UK Biobank Polygenic Risk Score (PRS) Release
Source: PLoS One. 2024 Sep 18;19(9):e0307270. doi: 10.1371/journal.pone.0307270 (PMC11410272; doi:10.1371/journal.pone.0307270)
Supplement: S11 Table — (XLSX) [file pone.0307270.s012.xlsx]

## Sheet: S11 PRS mean and SD
PRS Type	Trait Type	Trait	Ancestry	Samples in testing set	Mean(PRS)	SD(PRS)
Standard	QT	Age at menopause	AFR	1565	0.15945	1.05929
Standard	QT	Age at menopause	EAS	675	-0.133001	0.996474
Standard	QT	Age at menopause	EUR	20011	-0.100015	0.982527
Standard	QT	Age at menopause	SAS	1639	0.0277517	0.979534
Standard	Disease	Alzheimer's disease	AFR	9476	-0.194747	1.07918
Standard	Disease	Alzheimer's disease	EAS	2864	-0.006359	1.10466
Standard	Disease	Alzheimer's disease	EUR	97608	0.0426825	0.977368
Standard	Disease	Alzheimer's disease	SAS	9542	-0.0258247	1.05957
Standard	Disease	Atrial fibrillation	AFR	9476	-0.0326173	1.08438
Standard	Disease	Atrial fibrillation	EAS	2864	0.0502429	1.00359
Standard	Disease	Atrial fibrillation	EUR	97608	0.074167	0.925731
Standard	Disease	Atrial fibrillation	SAS	9542	-0.0724161	0.957659
Standard	Disease	Age-related macular degeneration	AFR	9410	0.00457608	1.02749
Standard	Disease	Age-related macular degeneration	EAS	2845	0.00534566	1.07816
Standard	Disease	Age-related macular degeneration	EUR	97128	0.137863	1.02831
Standard	Disease	Age-related macular degeneration	SAS	9486	0.0642193	1.05134
Standard	Disease	Asthma	AFR	9476	0.112833	1.04304
Standard	Disease	Asthma	EAS	2864	0.0295215	0.980431
Standard	Disease	Asthma	EUR	97608	0.100794	0.98931
Standard	Disease	Asthma	SAS	9542	-0.0318239	0.954345
Standard	Disease	Breast cancer	AFR	5498	-0.0139069	1.11756
Standard	Disease	Breast cancer	EAS	1861	-0.0366733	1.0137
Standard	Disease	Breast cancer	EUR	53239	-0.0986238	1.02017
Standard	Disease	Breast cancer	SAS	4420	0.140779	1.01354
Standard	Disease	Bipolar disorder	AFR	9476	0.0301787	1.09159
Standard	Disease	Bipolar disorder	EAS	2864	0.078488	0.980645
Standard	Disease	Bipolar disorder	EUR	97608	-0.133761	1.05031
Standard	Disease	Bipolar disorder	SAS	9542	-0.0284083	0.988164
Standard	QT	Body mass index	AFR	9333	-0.0391629	1.03915
Standard	QT	Body mass index	EAS	2849	-0.101384	1.04435
Standard	QT	Body mass index	EUR	97244	-0.156773	0.980028
Standard	QT	Body mass index	SAS	9314	0.0500826	0.983563
Standard	Disease	Coronary artery disease	AFR	9476	-0.182212	1.13577
Standard	Disease	Coronary artery disease	EAS	2864	-0.00676192	1.00835
Standard	Disease	Coronary artery disease	EUR	97608	-0.184951	0.962716
Standard	Disease	Coronary artery disease	SAS	9542	0.0651163	1.03018
Standard	Disease	Crohn's disease	AFR	9476	-0.0499834	1.08876
Standard	Disease	Crohn's disease	EAS	2864	-0.183582	1.03482
Standard	Disease	Crohn's disease	EUR	97608	-0.010196	0.926187
Standard	Disease	Crohn's disease	SAS	9542	0.115844	1.01086
Standard	Disease	Coeliac disease	AFR	9476	-0.0626319	1.21088
Standard	Disease	Coeliac disease	EAS	2864	0.0750184	1.04635
Standard	Disease	Coeliac disease	EUR	97608	-0.00378312	1.13601
Standard	Disease	Coeliac disease	SAS	9542	-0.0209742	1.04155
Standard	Disease	Bowel cancer	AFR	9470	-0.0475948	1.11025
Standard	Disease	Bowel cancer	EAS	2862	-0.0355792	0.995445
Standard	Disease	Bowel cancer	EUR	97516	0.198185	1.06618
Standard	Disease	Bowel cancer	SAS	9536	-0.144169	1.02226
Standard	Disease	Cardiovascular disease	AFR	9476	-0.12726	1.11597
Standard	Disease	Cardiovascular disease	EAS	2864	-0.00779007	1.05241
Standard	Disease	Cardiovascular disease	EUR	97608	-0.11505	0.984443
Standard	Disease	Cardiovascular disease	SAS	9542	0.110073	1.01692
Standard	QT	Estimated bone mineral density T-score	AFR	8217	0.0300165	1.0056
Standard	QT	Estimated bone mineral density T-score	EAS	2766	0.0176808	0.974208
Standard	QT	Estimated bone mineral density T-score	EUR	94871	-0.0255044	0.973993
Standard	QT	Estimated bone mineral density T-score	SAS	9042	-0.0551853	1.05931
Standard	Disease	Epithelial ovarian cancer	AFR	5492	0.0169263	1.12595
Standard	Disease	Epithelial ovarian cancer	EAS	1870	-0.071412	1.03945
Standard	Disease	Epithelial ovarian cancer	EUR	53189	-0.141921	1.0305
Standard	Disease	Epithelial ovarian cancer	SAS	4423	0.179368	1.05658
Standard	QT	Glycated haemoglobin	AFR	6900	-0.083401	1.06749
Standard	QT	Glycated haemoglobin	EAS	2545	0.0335456	0.92076
Standard	QT	Glycated haemoglobin	EUR	88500	-0.107913	0.954849
Standard	QT	Glycated haemoglobin	SAS	7200	0.0616274	0.978851
Standard	QT	High density lipoprotein cholesterol	AFR	8239	0.0309516	1.08787
Standard	QT	High density lipoprotein cholesterol	EAS	2488	-0.120551	1.06701
Standard	QT	High density lipoprotein cholesterol	EUR	85512	-0.0305366	1.0122
Standard	QT	High density lipoprotein cholesterol	SAS	8262	0.156167	1.00181
Standard	QT	Height	AFR	9352	0.0105534	1.47661
Standard	QT	Height	EAS	2852	0.0397373	1.11926
Standard	QT	Height	EUR	97341	0.736503	0.921963
Standard	QT	Height	SAS	9322	0.0416172	1.0445
Standard	Disease	Hypertension	AFR	9476	-0.176651	1.05097
Standard	Disease	Hypertension	EAS	2864	-0.0250733	1.06063
Standard	Disease	Hypertension	EUR	97608	-0.0822819	0.947051
Standard	Disease	Hypertension	SAS	9542	-0.127579	0.988697
Standard	QT	Intraocular pressure	AFR	4617	-0.0358283	1.08967
Standard	QT	Intraocular pressure	EAS	1026	-0.0652309	1.00689
Standard	QT	Intraocular pressure	EUR	25777	-0.00601045	1.01541
Standard	QT	Intraocular pressure	SAS	4467	0.0985634	1.00853
Standard	Disease	Ischaemic stroke	AFR	9476	-0.209839	1.0791
Standard	Disease	Ischaemic stroke	EAS	2864	-0.0175774	1.0861
Standard	Disease	Ischaemic stroke	EUR	97608	-0.0240353	0.932291
Standard	Disease	Ischaemic stroke	SAS	9542	-0.00119501	0.978594
Standard	QT	Low density lipoprotein cholesterol	AFR	7375	-0.188263	1.03506
Standard	QT	Low density lipoprotein cholesterol	EAS	2380	-0.0565158	1.02472
Standard	QT	Low density lipoprotein cholesterol	EUR	76717	-0.212255	1.04497
Standard	QT	Low density lipoprotein cholesterol	SAS	6363	0.0983781	1.00364
Standard	Disease	Melanoma	AFR	9474	0.0247685	1.1192
Standard	Disease	Melanoma	EAS	2863	0.0673658	1.00429
Standard	Disease	Melanoma	EUR	97257	0.503022	1.04729
Standard	Disease	Melanoma	SAS	9541	-0.0928252	0.944202
Standard	Disease	Multiple sclerosis	AFR	9476	-0.0543669	1.03093
Standard	Disease	Multiple sclerosis	EAS	2864	0.00540245	1.02211
Standard	Disease	Multiple sclerosis	EUR	97608	-0.0956483	1.01735
Standard	Disease	Multiple sclerosis	SAS	9542	0.0810833	1.03802
Standard	Disease	Osteoporosis	AFR	9476	-0.0473517	1.06789
Standard	Disease	Osteoporosis	EAS	2864	-0.0490078	1.02943
Standard	Disease	Osteoporosis	EUR	97608	-0.0424691	0.931075
Standard	Disease	Osteoporosis	SAS	9542	0.112868	0.968422
Standard	Disease	Prostate cancer	AFR	3954	0.03799	1.09521
Standard	Disease	Prostate cancer	EAS	987	-0.00989894	1.00016
Standard	Disease	Prostate cancer	EUR	44068	0.105617	1.0077
Standard	Disease	Prostate cancer	SAS	5100	0.0183237	1.10574
Standard	Disease	Parkinson's disease	AFR	9476	-0.0373151	1.08315
Standard	Disease	Parkinson's disease	EAS	2864	0.129464	1.05668
Standard	Disease	Parkinson's disease	EUR	97608	-0.0948267	1.0434
Standard	Disease	Parkinson's disease	SAS	9542	-0.00937579	0.973529
Standard	Disease	Primary open angle glaucoma	AFR	9379	0.367131	1.09981
Standard	Disease	Primary open angle glaucoma	EAS	2853	-0.0337352	1.00888
Standard	Disease	Primary open angle glaucoma	EUR	97027	0.0714564	1.00284
Standard	Disease	Primary open angle glaucoma	SAS	9463	0.188997	0.981139
Standard	Disease	Psoriasis	AFR	9476	-0.0318009	1.07471
Standard	Disease	Psoriasis	EAS	2864	0.0588944	0.976353
Standard	Disease	Psoriasis	EUR	97608	-0.0552862	1.02744
Standard	Disease	Psoriasis	SAS	9542	0.0379247	0.943172
Standard	Disease	Rheumatoid arthritis	AFR	9476	-0.0927137	1.00942
Standard	Disease	Rheumatoid arthritis	EAS	2864	-0.0451643	0.944582
Standard	Disease	Rheumatoid arthritis	EUR	97608	0.0827446	0.979817
Standard	Disease	Rheumatoid arthritis	SAS	9542	-0.0406554	0.976634
Standard	QT	Resting heart rate	AFR	9338	0.0635919	1.08033
Standard	QT	Resting heart rate	EAS	2763	-0.0266362	1.01383
Standard	QT	Resting heart rate	EUR	92573	0.018402	0.94429
Standard	QT	Resting heart rate	SAS	9313	0.0430557	1.04157
Standard	Disease	Schizophrenia	AFR	9476	-0.0733596	1.17579
Standard	Disease	Schizophrenia	EAS	2864	-0.0535181	1.00493
Standard	Disease	Schizophrenia	EUR	97608	-0.192573	1.00364
Standard	Disease	Schizophrenia	SAS	9542	0.179864	1.01197
Standard	Disease	Systemic lupus erythematosus	AFR	9476	-0.0513155	1.0813
Standard	Disease	Systemic lupus erythematosus	EAS	2864	0.070005	1.0057
Standard	Disease	Systemic lupus erythematosus	EUR	97608	-0.0234182	1.03096
Standard	Disease	Systemic lupus erythematosus	SAS	9542	-0.149111	0.970697
Standard	Disease	Type 1 diabetes	AFR	9273	-0.011395	1.09338
Standard	Disease	Type 1 diabetes	EAS	2833	0.0586205	0.992873
Standard	Disease	Type 1 diabetes	EUR	96876	0.00965669	1.06806
Standard	Disease	Type 1 diabetes	SAS	9290	-0.0721008	1.00194
Standard	Disease	Type 2 diabetes	AFR	9275	0.0452537	1.09506
Standard	Disease	Type 2 diabetes	EAS	2833	-0.131146	1.02991
Standard	Disease	Type 2 diabetes	EUR	96880	-0.150384	0.958043
Standard	Disease	Type 2 diabetes	SAS	9292	0.0292875	0.970448
Standard	QT	Total cholesterol	AFR	2241	-0.10613	1.03487
Standard	QT	Total cholesterol	EAS	670	-0.148709	1.0113
Standard	QT	Total cholesterol	EUR	24100	-0.173586	1.00225
Standard	QT	Total cholesterol	SAS	2349	0.149722	1.01407
Standard	QT	Total triglycerides	AFR	2241	-0.140346	1.11669
Standard	QT	Total triglycerides	EAS	670	-0.0860529	1.00886
Standard	QT	Total triglycerides	EUR	24100	-0.266732	1.02158
Standard	QT	Total triglycerides	SAS	2349	-0.0943188	0.986465
Standard	Disease	Ulcerative colitis	AFR	9476	0.0676044	1.04095
Standard	Disease	Ulcerative colitis	EAS	2864	-0.0794681	0.974411
Standard	Disease	Ulcerative colitis	EUR	97608	0.204003	1.00139
Standard	Disease	Ulcerative colitis	SAS	9542	0.289089	1.01234
Standard	Disease	Venous thromboembolic disease	AFR	9476	-0.119588	1.05933
Standard	Disease	Venous thromboembolic disease	EAS	2864	-0.0677912	1.02598
Standard	Disease	Venous thromboembolic disease	EUR	97608	0.00972974	1.00755
Standard	Disease	Venous thromboembolic disease	SAS	9542	0.186027	1.05135
Enhanced	QT	Age at menopause	AFR	1565	-0.0508705	1.10021
Enhanced	QT	Age at menopause	EAS	675	-0.132445	1.01161
Enhanced	QT	Age at menopause	EUR	20011	-0.226492	1.00512
Enhanced	QT	Age at menopause	SAS	1639	-0.145701	0.97552
Enhanced	Disease	Alzheimer's disease	AFR	9476	-0.175956	1.07687
Enhanced	Disease	Alzheimer's disease	EAS	2864	0.0349569	1.09673
Enhanced	Disease	Alzheimer's disease	EUR	97608	0.0340543	0.979193
Enhanced	Disease	Alzheimer's disease	SAS	9542	-0.0286338	1.04713
Enhanced	Disease	Atrial fibrillation	AFR	9476	-0.0897958	1.06102
Enhanced	Disease	Atrial fibrillation	EAS	2864	0.00187383	1.01296
Enhanced	Disease	Atrial fibrillation	EUR	97608	0.0914881	0.972069
Enhanced	Disease	Atrial fibrillation	SAS	9542	-0.0568949	0.962135
Enhanced	Disease	Age-related macular degeneration	AFR	9410	0.0375404	1.02463
Enhanced	Disease	Age-related macular degeneration	EAS	2845	0.0559161	1.05343
Enhanced	Disease	Age-related macular degeneration	EUR	97128	0.136737	1.02693
Enhanced	Disease	Age-related macular degeneration	SAS	9486	0.0688729	1.05321
Enhanced	QT	Apolipoprotein A1	AFR	8197	0.0502073	1.09654
Enhanced	QT	Apolipoprotein A1	EAS	2469	-0.146993	1.08687
Enhanced	QT	Apolipoprotein A1	EUR	85010	-0.0120899	1.0377
Enhanced	QT	Apolipoprotein A1	SAS	8253	0.0900882	1.03743
Enhanced	QT	Apolipoprotein B	AFR	8824	-0.0426858	1.10998
Enhanced	QT	Apolipoprotein B	EAS	2703	-0.0154843	1.07433
Enhanced	QT	Apolipoprotein B	EUR	92821	-0.0430253	1.05524
Enhanced	QT	Apolipoprotein B	SAS	8984	0.087007	0.980361
Enhanced	Disease	Asthma	AFR	9476	0.0556574	1.09609
Enhanced	Disease	Asthma	EAS	2864	0.0172219	0.979863
Enhanced	Disease	Asthma	EUR	97608	0.125702	0.964319
Enhanced	Disease	Asthma	SAS	9542	-0.0645721	1.00563
Enhanced	Disease	Breast cancer	AFR	5498	-0.0290612	1.1068
Enhanced	Disease	Breast cancer	EAS	1861	-0.0595438	1.00397
Enhanced	Disease	Breast cancer	EUR	53239	-0.0879798	1.02349
Enhanced	Disease	Breast cancer	SAS	4420	0.135052	0.997041
Enhanced	Disease	Bipolar disorder	AFR	9476	0.0178468	1.08567
Enhanced	Disease	Bipolar disorder	EAS	2864	0.0585254	0.990611
Enhanced	Disease	Bipolar disorder	EUR	97608	-0.169425	1.06134
Enhanced	Disease	Bipolar disorder	SAS	9542	-0.0138067	1.00783
Enhanced	QT	Body mass index	AFR	9333	-0.073414	1.1351
Enhanced	QT	Body mass index	EAS	2849	-0.0861389	1.12146
Enhanced	QT	Body mass index	EUR	97244	0.000167967	1.01464
Enhanced	QT	Body mass index	SAS	9314	-0.0605663	1.01967
Enhanced	Disease	Coronary artery disease	AFR	9476	-0.169466	1.11108
Enhanced	Disease	Coronary artery disease	EAS	2864	-0.0249696	1.01376
Enhanced	Disease	Coronary artery disease	EUR	97608	-0.114044	0.97797
Enhanced	Disease	Coronary artery disease	SAS	9542	-0.00759542	1.02605
Enhanced	QT	Calcium	AFR	8240	-0.0518921	1.09599
Enhanced	QT	Calcium	EAS	2490	-0.105005	0.990598
Enhanced	QT	Calcium	EUR	85537	-0.0461317	1.05386
Enhanced	QT	Calcium	SAS	8272	0.0769624	1.05094
Enhanced	Disease	Crohn's disease	AFR	9476	-0.0499834	1.08876
Enhanced	Disease	Crohn's disease	EAS	2864	-0.183582	1.03482
Enhanced	Disease	Crohn's disease	EUR	97608	-0.010196	0.926187
Enhanced	Disease	Crohn's disease	SAS	9542	0.115844	1.01086
Enhanced	Disease	Coeliac disease	AFR	9476	-0.0551766	1.08524
Enhanced	Disease	Coeliac disease	EAS	2864	0.0831017	0.989098
Enhanced	Disease	Coeliac disease	EUR	97608	0.0156589	1.13755
Enhanced	Disease	Coeliac disease	SAS	9542	0.099907	1.04646
Enhanced	Disease	Bowel cancer	AFR	9470	-0.0760587	1.09837
Enhanced	Disease	Bowel cancer	EAS	2862	-0.0215683	1.00866
Enhanced	Disease	Bowel cancer	EUR	97516	0.149578	1.05182
Enhanced	Disease	Bowel cancer	SAS	9536	-0.130537	1.02215
Enhanced	Disease	Cardiovascular disease	AFR	9476	-0.155241	1.09744
Enhanced	Disease	Cardiovascular disease	EAS	2864	-0.027201	1.03975
Enhanced	Disease	Cardiovascular disease	EUR	97608	-0.0729151	0.99528
Enhanced	Disease	Cardiovascular disease	SAS	9542	0.0421392	0.991947
Enhanced	QT	Docosahexaenoic acid	AFR	2238	0.0912369	1.17501
Enhanced	QT	Docosahexaenoic acid	EAS	669	-0.202061	0.967576
Enhanced	QT	Docosahexaenoic acid	EUR	24081	0.00738708	1.02764
Enhanced	QT	Docosahexaenoic acid	SAS	2348	0.18583	1.01669
Enhanced	QT	Estimated bone mineral density T-score	AFR	8217	-0.0712114	1.18292
Enhanced	QT	Estimated bone mineral density T-score	EAS	2766	0.0159252	1.01339
Enhanced	QT	Estimated bone mineral density T-score	EUR	94871	-0.021586	1.02275
Enhanced	QT	Estimated bone mineral density T-score	SAS	9042	-0.202554	1.07302
Enhanced	QT	Estimated glomerular filtration rate (creatinine based)	AFR	8893	-0.00801762	1.07157
Enhanced	QT	Estimated glomerular filtration rate (creatinine based)	EAS	2724	-0.102197	1.03501
Enhanced	QT	Estimated glomerular filtration rate (creatinine based)	EUR	93236	0.0221274	0.969709
Enhanced	QT	Estimated glomerular filtration rate (creatinine based)	SAS	9059	0.0698531	1.03326
Enhanced	QT	Estimated glomerular filtration rate (cystatin based)	AFR	8895	0.106827	1.13692
Enhanced	QT	Estimated glomerular filtration rate (cystatin based)	EAS	2726	-0.12689	1.00321
Enhanced	QT	Estimated glomerular filtration rate (cystatin based)	EUR	93267	-0.0457299	0.960403
Enhanced	QT	Estimated glomerular filtration rate (cystatin based)	SAS	9057	-0.0434323	1.00436
Enhanced	Disease	Epithelial ovarian cancer	AFR	5492	0.0269338	1.13919
Enhanced	Disease	Epithelial ovarian cancer	EAS	1870	-0.0485424	1.04884
Enhanced	Disease	Epithelial ovarian cancer	EUR	53189	-0.134288	1.05832
Enhanced	Disease	Epithelial ovarian cancer	SAS	4423	0.195076	1.05039
Enhanced	QT	Glycated haemoglobin	AFR	6900	-0.127981	1.04954
Enhanced	QT	Glycated haemoglobin	EAS	2545	-0.0061332	0.988005
Enhanced	QT	Glycated haemoglobin	EUR	88500	-0.085445	1.00085
Enhanced	QT	Glycated haemoglobin	SAS	7200	0.0949247	1.0461
Enhanced	QT	High density lipoprotein cholesterol	AFR	8239	0.0350752	1.08848
Enhanced	QT	High density lipoprotein cholesterol	EAS	2488	-0.117553	1.071
Enhanced	QT	High density lipoprotein cholesterol	EUR	85512	-0.0364341	1.02498
Enhanced	QT	High density lipoprotein cholesterol	SAS	8262	0.189209	0.997217
Enhanced	QT	Height	AFR	9352	-0.125172	1.2122
Enhanced	QT	Height	EAS	2852	-0.0688227	1.05159
Enhanced	QT	Height	EUR	97341	0.178185	1.04959
Enhanced	QT	Height	SAS	9322	0.147297	1.04108
Enhanced	Disease	Hypertension	AFR	9476	-0.116295	1.09601
Enhanced	Disease	Hypertension	EAS	2864	-0.0633143	1.07985
Enhanced	Disease	Hypertension	EUR	97608	-0.0138155	0.970094
Enhanced	Disease	Hypertension	SAS	9542	-0.140462	0.975848
Enhanced	QT	Intraocular pressure	AFR	4617	-0.0528426	1.10604
Enhanced	QT	Intraocular pressure	EAS	1026	-0.0646307	0.973218
Enhanced	QT	Intraocular pressure	EUR	25777	-0.0364319	1.0165
Enhanced	QT	Intraocular pressure	SAS	4467	0.0874184	1.06458
Enhanced	Disease	Ischaemic stroke	AFR	9476	-0.206159	1.15276
Enhanced	Disease	Ischaemic stroke	EAS	2864	-0.0853059	1.06935
Enhanced	Disease	Ischaemic stroke	EUR	97608	0.0159797	0.95023
Enhanced	Disease	Ischaemic stroke	SAS	9542	-0.0714818	0.946538
Enhanced	QT	Low density lipoprotein cholesterol	AFR	7375	-0.150493	1.07742
Enhanced	QT	Low density lipoprotein cholesterol	EAS	2380	-0.00958856	1.03476
Enhanced	QT	Low density lipoprotein cholesterol	EUR	76717	-0.192689	1.03738
Enhanced	QT	Low density lipoprotein cholesterol	SAS	6363	0.0655442	1.00992
Enhanced	Disease	Melanoma	AFR	9474	0.102584	1.11042
Enhanced	Disease	Melanoma	EAS	2863	0.119386	1.02405
Enhanced	Disease	Melanoma	EUR	97257	0.495216	1.05474
Enhanced	Disease	Melanoma	SAS	9541	-0.0494378	0.964996
Enhanced	Disease	Multiple sclerosis	AFR	9476	0.0220003	1.0497
Enhanced	Disease	Multiple sclerosis	EAS	2864	-0.0104295	1.05467
Enhanced	Disease	Multiple sclerosis	EUR	97608	-0.0602023	1.02182
Enhanced	Disease	Multiple sclerosis	SAS	9542	0.122255	1.07685
Enhanced	Disease	Osteoporosis	AFR	9476	0.05298	1.13329
Enhanced	Disease	Osteoporosis	EAS	2864	-0.0312453	1.00836
Enhanced	Disease	Osteoporosis	EUR	97608	-0.00821205	1.02588
Enhanced	Disease	Osteoporosis	SAS	9542	0.144254	1.04639
Enhanced	QT	Omega-6 fatty acids	AFR	2238	-0.00242401	1.0022
Enhanced	QT	Omega-6 fatty acids	EAS	669	-0.0933186	1.02813
Enhanced	QT	Omega-6 fatty acids	EUR	24081	-0.147888	0.976518
Enhanced	QT	Omega-6 fatty acids	SAS	2348	0.0946398	0.991629
Enhanced	QT	Omega-3 fatty acids	AFR	2238	0.0999462	1.20948
Enhanced	QT	Omega-3 fatty acids	EAS	669	-0.194303	0.909583
Enhanced	QT	Omega-3 fatty acids	EUR	24081	-0.0385045	1.01852
Enhanced	QT	Omega-3 fatty acids	SAS	2348	0.0826061	1.02121
Enhanced	Disease	Prostate cancer	AFR	3954	0.0708314	1.09748
Enhanced	Disease	Prostate cancer	EAS	987	-0.0214087	1.01074
Enhanced	Disease	Prostate cancer	EUR	44068	0.0961093	1.01928
Enhanced	Disease	Prostate cancer	SAS	5100	0.0343181	1.09421
Enhanced	QT	Phosphatidylcholines	AFR	2238	0.0553829	1.06466
Enhanced	QT	Phosphatidylcholines	EAS	669	-0.0824753	1.03287
Enhanced	QT	Phosphatidylcholines	EUR	24081	-0.0398167	1.01374
Enhanced	QT	Phosphatidylcholines	SAS	2348	0.0616433	0.970148
Enhanced	Disease	Parkinson's disease	AFR	9476	-0.0476926	1.04569
Enhanced	Disease	Parkinson's disease	EAS	2864	0.119303	1.05502
Enhanced	Disease	Parkinson's disease	EUR	97608	-0.13963	1.03956
Enhanced	Disease	Parkinson's disease	SAS	9542	0.00584091	0.966746
Enhanced	QT	Polyunsaturated fatty acids	AFR	2238	-0.0322367	1.04603
Enhanced	QT	Polyunsaturated fatty acids	EAS	669	-0.188141	0.977193
Enhanced	QT	Polyunsaturated fatty acids	EUR	24081	-0.154577	0.988784
Enhanced	QT	Polyunsaturated fatty acids	SAS	2348	0.0841441	1.01015
Enhanced	QT	Phosphoglycerides	AFR	2238	0.0599997	1.06932
Enhanced	QT	Phosphoglycerides	EAS	669	-0.104843	1.01937
Enhanced	QT	Phosphoglycerides	EUR	24081	-0.0450366	1.00439
Enhanced	QT	Phosphoglycerides	SAS	2348	0.0742729	0.974747
Enhanced	Disease	Primary open angle glaucoma	AFR	9379	-0.0112193	1.11784
Enhanced	Disease	Primary open angle glaucoma	EAS	2853	-0.058534	0.997363
Enhanced	Disease	Primary open angle glaucoma	EUR	97027	-0.11096	0.99257
Enhanced	Disease	Primary open angle glaucoma	SAS	9463	0.0072236	1.00834
Enhanced	Disease	Psoriasis	AFR	9476	-0.0530083	1.0561
Enhanced	Disease	Psoriasis	EAS	2864	0.0217154	0.970633
Enhanced	Disease	Psoriasis	EUR	97608	-0.0919224	1.02301
Enhanced	Disease	Psoriasis	SAS	9542	0.0205429	0.940085
Enhanced	Disease	Rheumatoid arthritis	AFR	9476	-0.133035	0.991822
Enhanced	Disease	Rheumatoid arthritis	EAS	2864	-0.0571377	0.971176
Enhanced	Disease	Rheumatoid arthritis	EUR	97608	0.0526897	0.96614
Enhanced	Disease	Rheumatoid arthritis	SAS	9542	-0.0686844	0.960535
Enhanced	QT	Resting heart rate	AFR	9338	-0.020715	1.12564
Enhanced	QT	Resting heart rate	EAS	2763	-0.143537	1.00416
Enhanced	QT	Resting heart rate	EUR	92573	-0.0194798	1.04658
Enhanced	QT	Resting heart rate	SAS	9313	-0.0349539	1.06583
Enhanced	QT	Remnant cholesterol (Non-HDL Non-LDL cholesterol)	AFR	2241	-0.0123113	1.09672
Enhanced	QT	Remnant cholesterol (Non-HDL Non-LDL cholesterol)	EAS	670	-0.0620384	0.958237
Enhanced	QT	Remnant cholesterol (Non-HDL Non-LDL cholesterol)	EUR	24100	-0.0678764	0.995777
Enhanced	QT	Remnant cholesterol (Non-HDL Non-LDL cholesterol)	SAS	2349	0.100575	0.990515
Enhanced	Disease	Schizophrenia	AFR	9476	-0.0897743	1.14927
Enhanced	Disease	Schizophrenia	EAS	2864	-0.0380858	1.02802
Enhanced	Disease	Schizophrenia	EUR	97608	-0.200768	0.997133
Enhanced	Disease	Schizophrenia	SAS	9542	0.15953	1.01162
Enhanced	QT	Sphingomyelins	AFR	2238	-0.0461847	1.05218
Enhanced	QT	Sphingomyelins	EAS	669	-0.141544	1.04558
Enhanced	QT	Sphingomyelins	EUR	24081	-0.0497386	0.992046
Enhanced	QT	Sphingomyelins	SAS	2348	0.197433	0.989945
Enhanced	Disease	Systemic lupus erythematosus	AFR	9476	0.00681051	1.06442
Enhanced	Disease	Systemic lupus erythematosus	EAS	2864	0.104114	1.01017
Enhanced	Disease	Systemic lupus erythematosus	EUR	97608	0.0316994	1.04954
Enhanced	Disease	Systemic lupus erythematosus	SAS	9542	-0.0850387	0.976124
Enhanced	Disease	Type 1 diabetes	AFR	9273	0.00318969	1.09005
Enhanced	Disease	Type 1 diabetes	EAS	2833	0.0744355	1.00198
Enhanced	Disease	Type 1 diabetes	EUR	96876	0.000690405	1.06953
Enhanced	Disease	Type 1 diabetes	SAS	9290	-0.0689085	1.00865
Enhanced	Disease	Type 2 diabetes	AFR	9275	0.029696	1.12765
Enhanced	Disease	Type 2 diabetes	EAS	2833	-0.11186	1.00079
Enhanced	Disease	Type 2 diabetes	EUR	96880	-0.112085	0.991078
Enhanced	Disease	Type 2 diabetes	SAS	9292	0.0158087	0.963453
Enhanced	QT	Total cholesterol	AFR	2241	-0.106898	1.04124
Enhanced	QT	Total cholesterol	EAS	670	-0.152475	1.01588
Enhanced	QT	Total cholesterol	EUR	24100	-0.171598	1.00104
Enhanced	QT	Total cholesterol	SAS	2349	0.160847	1.0147
Enhanced	QT	Total fatty acids	AFR	2238	-0.0244374	1.05032
Enhanced	QT	Total fatty acids	EAS	669	-0.158011	1.01138
Enhanced	QT	Total fatty acids	EUR	24081	-0.118906	0.980102
Enhanced	QT	Total fatty acids	SAS	2348	-0.0165438	0.989332
Enhanced	QT	Total triglycerides	AFR	2241	-0.127456	1.10692
Enhanced	QT	Total triglycerides	EAS	670	-0.0934341	1.00982
Enhanced	QT	Total triglycerides	EUR	24100	-0.258691	1.01773
Enhanced	QT	Total triglycerides	SAS	2349	-0.095972	0.987493
Enhanced	Disease	Ulcerative colitis	AFR	9476	0.0676044	1.04095
Enhanced	Disease	Ulcerative colitis	EAS	2864	-0.0794681	0.974411
Enhanced	Disease	Ulcerative colitis	EUR	97608	0.204003	1.00139
Enhanced	Disease	Ulcerative colitis	SAS	9542	0.289089	1.01234
Enhanced	Disease	Venous thromboembolic disease	AFR	9476	-0.091323	1.03505
Enhanced	Disease	Venous thromboembolic disease	EAS	2864	-0.0769245	1.01748
Enhanced	Disease	Venous thromboembolic disease	EUR	97608	-0.0358499	0.993207
Enhanced	Disease	Venous thromboembolic disease	SAS	9542	0.139469	1.03343
